# Supplementary material for: Phylogenomic analysis of a methicillin-resistant Staphylococcus aureus ST764 isolate from Thailand in global context reveals limited cross-border transmission
Source: Microb Genom. 2026 Jul 16;12(7):001774. doi: 10.1099/mgen.0.001774 (PMC13374725; doi:10.1099/mgen.0.001774)
Supplement: Supplementary Material 2. [file mgen-12-01774-s002.xlsx]

## Sheet: supplementary tableS1A
Supplementary Table S1A. ST746 isolates included in our analysis.
Isolate/Accession ID	BioProject	BioSample	Sample Name	Assembly Accession	Sequencing Platform	Country	Collection Date	Collection Year	ACME
SATU136 (Ref)	PRJNA781402	SAMN23247394				THAILAND	29 January 2014	2014	N
DRR123069	PRJDB6628	SAMD00108528	Sample 107		Illumina HiSeq 2500	JAPAN	17 March 2016	2016	N
DRR123077	PRJDB6628	SAMD00108536	Sample 115		Illumina HiSeq 2500	JAPAN	17 March 2016	2016	N
DRR123099	PRJDB6628	SAMD00108558	Sample 137		Illumina HiSeq 2500	JAPAN	17 March 2016	2016	N
DRR123102	PRJDB6628	SAMD00108561	Sample 140		Illumina HiSeq 2500	JAPAN	17 March 2016	2016	N
DRR123111	PRJDB6628	SAMD00108570	Sample 149		Illumina HiSeq 2500	JAPAN	17 March 2016	2016	N
DRR123115	PRJDB6628	SAMD00108574	Sample 153		Illumina HiSeq 2500	JAPAN	17 March 2016	2016	N
DRR123125	PRJDB6628	SAMD00108584	Sample 163		Illumina HiSeq 2500	JAPAN	17 March 2016	2016	Y
DRR123130	PRJDB6628	SAMD00108589	Sample 168		Illumina HiSeq 2500	JAPAN	17 March 2016	2016	Y
DRR123132	PRJDB6628	SAMD00108591	Sample 170		Illumina HiSeq 2500	JAPAN	17 March 2016	2016	Y
DRR123133	PRJDB6628	SAMD00108592	Sample 171		Illumina HiSeq 2500	JAPAN	17 March 2016	2016	N
DRR123155	PRJDB6628	SAMD00108614	Sample 194		Illumina HiSeq 2500	JAPAN	17 March 2016	2016	N
DRR123174	PRJDB6628	SAMD00108633	sample 18		Illumina HiSeq 2500	JAPAN	17 March 2016	2016	N
DRR123188	PRJDB6628	SAMD00108647	sample 32		Illumina HiSeq 2500	JAPAN	17 March 2016	2016	N
DRR123205	PRJDB6628	SAMD00108664	sample 50		Illumina HiSeq 2500	JAPAN	17 March 2016	2016	Y
DRR123214	PRJDB6628	SAMD00108674	sample 60		Illumina HiSeq 2500	JAPAN	17 March 2016	2016	N
DRR187559	PRJDB8599	SAMD00180470	KUN1163	GCA_008619075.1	Illumina MiSeq	JAPAN	01 April 2016	2016	N
DRR187565	PRJDB8599	SAMD00180476	KUH180062	GCA_008620055.1	Illumina MiSeq	JAPAN	01 November 2018	2018	Y
DRR236022	PRJDB10125	SAMD00233564	K18-8-141		Illumina MiSeq	JAPAN	April 2018 - September 2018	2018	Y
DRR236043	PRJDB10125	SAMD00233510	K18-7-106		Illumina MiSeq	JAPAN	April 2018 - September 2018	2018	Y
DRR236050	PRJDB10125	SAMD00233517	K18-9-45		Illumina MiSeq	JAPAN	April 2018 - September 2018	2018	Y
DRR236063	PRJDB10125	SAMD00233530	K18-4-18		Illumina MiSeq	JAPAN	April 2018 - September 2018	2018	Y
DRR236064	PRJDB10125	SAMD00233531	K18-4-239		Illumina MiSeq	JAPAN	April 2018 - September 2018	2018	Y
DRR236078	PRJDB10125	SAMD00233545	K18-7-85		Illumina MiSeq	JAPAN	April 2018 - September 2018	2018	Y
DRR236079	PRJDB10125	SAMD00233546	K18-9-85		Illumina MiSeq	JAPAN	April 2018 - September 2018	2018	Y
DRR236108	PRJDB10125	SAMD00233600	K18-4-366		Illumina MiSeq	JAPAN	April 2018 - September 2018	2018	Y
DRR236120	PRJDB10125	SAMD00233612	K18-6-498		Illumina MiSeq	JAPAN	April 2018 - September 2018	2018	Y
DRR236129	PRJDB10125	SAMD00233621	K18-8-460		Illumina MiSeq	JAPAN	April 2018 - September 2018	2018	Y
DRR236145	PRJDB10125	SAMD00233637	N18-4-4		Illumina MiSeq	JAPAN	April 2018 - September 2018	2018	Y
DRR236146	PRJDB10125	SAMD00233638	N18-5-17		Illumina MiSeq	JAPAN	April 2018 - September 2018	2018	Y
DRR236154	PRJDB10125	SAMD00233646	N18-6-20		Illumina MiSeq	JAPAN	April 2018 - September 2018	2018	Y
DRR236165	PRJDB10125	SAMD00233657	N18-7-34		Illumina MiSeq	JAPAN	April 2018 - September 2018	2018	Y
DRR236166	PRJDB10125	SAMD00233658	N18-8-35		Illumina MiSeq	JAPAN	April 2018 - September 2018	2018	Y
DRR236167	PRJDB10125	SAMD00233659	N18-8-39		Illumina MiSeq	JAPAN	April 2018 - September 2018	2018	Y
DRR257865	PRJDB10779	SAMD00260351			Illumina	JAPAN		2005	N
DRR257869	PRJDB10779	SAMD00260355			Illumina	JAPAN		2005	N
DRR257886	PRJDB10779	SAMD00260372			Illumina	JAPAN		2005	N
DRR257887	PRJDB10779	SAMD00260373			Illumina	JAPAN		0	N
DRR257902	PRJDB10779	SAMD00260388			Illumina	JAPAN		2006	N
DRR257910	PRJDB10779	SAMD00260396			Illumina	JAPAN		2002	N
DRR257914	PRJDB10779	SAMD00260400			Illumina	JAPAN		0	N
DRR257915	PRJDB10779	SAMD00260401			Illumina	JAPAN		0	N
DRR272576	PRJDB11172	SAMD00278512	JARB-OU1305		Illumina HiSeq X Five	JAPAN	30 March 2015	2015	Y
DRR272581	PRJDB11172	SAMD00278517	JARB-OU1310		Illumina HiSeq X Five	JAPAN	25 March 2015	2015	Y
DRR272602	PRJDB11172	SAMD00278538	JARB-OU1331		Illumina HiSeq X Five	JAPAN	15 June 2015	2015	Y
DRR272606	PRJDB11172	SAMD00278542	JARB-OU1335		Illumina HiSeq X Five	JAPAN	6 January 2016	2016	Y
DRR272607	PRJDB11172	SAMD00278543	JARB-OU1336		Illumina HiSeq X Five	JAPAN	8 January 2016	2016	N
DRR272609	PRJDB11172	SAMD00278545	JARB-OU1338		Illumina HiSeq X Five	JAPAN	25 January 2016	2016	Y
DRR272613	PRJDB11172	SAMD00278549	JARB-OU1342		Illumina HiSeq X Five	JAPAN	16 March 2016	2016	N
DRR272663	PRJDB11172	SAMD00278599	JARB-OU1392		Illumina HiSeq X Five	JAPAN	18 December 2017	2017	N
DRR291646	PRJDB11424	SAMD00291294	59734		Illumina HiSeq X Ten	JAPAN		2018 - 2019	Y
DRR291663	PRJDB11424	SAMD00291311	59968		Illumina HiSeq X Ten	JAPAN	20 November 2019	2019	N
DRR291708	PRJDB11424	SAMD00291356	70029		Illumina HiSeq X Ten	JAPAN	19 December 2018	2018	Y
DRR311540	PRJDB12035	SAMD00393417	JH5935		Illumina HiSeq X Five	JAPAN		2016	N
DRR311541	PRJDB12035	SAMD00393418	JH5947		Illumina HiSeq X Five	JAPAN		2016	N
DRR311553	PRJDB12035	SAMD00393430	JH5966		Illumina HiSeq X Five	JAPAN		2009	N
DRR311556	PRJDB12035	SAMD00393433	JH5996		Illumina HiSeq X Five	JAPAN		2017	N
DRR311568	PRJDB12035	SAMD00393445	JH6008		Illumina HiSeq X Five	JAPAN		2008	N
DRR311571	PRJDB12035	SAMD00393448	JH6011		Illumina HiSeq X Five	JAPAN		2013	Y
DRR311574	PRJDB12035	SAMD00393451	JH6014		Illumina HiSeq X Five	JAPAN		2011	N
DRR311575	PRJDB12035	SAMD00393452	JH6015		Illumina HiSeq X Five	JAPAN		2009	N
DRR311581	PRJDB12035	SAMD00393458	JH6021		Illumina HiSeq X Five	JAPAN		2014	N
DRR311582	PRJDB12035	SAMD00393459	JH6022		Illumina HiSeq X Five	JAPAN		2014	N
DRR311583	PRJDB12035	SAMD00393460	JH6023		Illumina HiSeq X Five	JAPAN		2008	N
DRR311586	PRJDB12035	SAMD00393463	JH6026		Illumina HiSeq X Five	JAPAN		2008	N
DRR311587	PRJDB12035	SAMD00393464	JH6027		Illumina HiSeq X Five	JAPAN		2013	N
DRR311588	PRJDB12035	SAMD00393465	JH6028		Illumina HiSeq X Five	JAPAN		2017	N
DRR311589	PRJDB12035	SAMD00393466	JH6029		Illumina HiSeq X Five	JAPAN		2017	N
DRR311591	PRJDB12035	SAMD00393468	JH6031		Illumina HiSeq X Five	JAPAN		2017	N
DRR311610	PRJDB12035	SAMD00393487	JH6050		Illumina HiSeq X Five	JAPAN		2016	N
DRR311613	PRJDB12035	SAMD00393490	JH6053		Illumina HiSeq X Five	JAPAN		2016	N
DRR311615	PRJDB12035	SAMD00393492	JH6055		Illumina HiSeq X Five	JAPAN		2012	N
DRR311618	PRJDB12035	SAMD00393495	JH6058		Illumina HiSeq X Five	JAPAN		2012	N
DRR311619	PRJDB12035	SAMD00393496	JH6059		Illumina HiSeq X Five	JAPAN		2012	N
DRR311623	PRJDB12035	SAMD00393500	JH6063		Illumina HiSeq X Five	JAPAN		2012	N
DRR311625	PRJDB12035	SAMD00393502	JH6065		Illumina HiSeq X Five	JAPAN		2013	N
DRR311627	PRJDB12035	SAMD00393504	JH6067		Illumina HiSeq X Five	JAPAN		2013	N
DRR311631	PRJDB12035	SAMD00393508	JH6071		Illumina HiSeq X Five	JAPAN		2013	N
DRR311632	PRJDB12035	SAMD00393509	JH6072		Illumina HiSeq X Five	JAPAN		2013	N
DRR311633	PRJDB12035	SAMD00393510	JH6073		Illumina HiSeq X Five	JAPAN		2014	N
DRR311634	PRJDB12035	SAMD00393511	JH6074		Illumina HiSeq X Five	JAPAN		2014	N
DRR311636	PRJDB12035	SAMD00393513	JH6076		Illumina HiSeq X Five	JAPAN		2014	N
DRR311637	PRJDB12035	SAMD00393514	JH6077		Illumina HiSeq X Five	JAPAN		2014	N
DRR311642	PRJDB12035	SAMD00393519	JH6082		Illumina HiSeq X Five	JAPAN		2015	N
DRR311644	PRJDB12035	SAMD00393521	JH6084		Illumina HiSeq X Five	JAPAN		2015	N
DRR311645	PRJDB12035	SAMD00393522	JH6085		Illumina HiSeq X Five	JAPAN		2015	N
DRR311646	PRJDB12035	SAMD00393523	JH6086		Illumina HiSeq X Five	JAPAN		2015	N
DRR311649	PRJDB12035	SAMD00393526	JH6089		Illumina HiSeq X Five	JAPAN		2016	N
DRR311651	PRJDB12035	SAMD00393528	JH6091		Illumina HiSeq X Five	JAPAN		2016	N
DRR311652	PRJDB12035	SAMD00393529	JH6092		Illumina HiSeq X Five	JAPAN		2016	N
DRR311653	PRJDB12035	SAMD00393530	JH6093		Illumina HiSeq X Five	JAPAN		2016	N
DRR311654	PRJDB12035	SAMD00393531	JH6094		Illumina HiSeq X Five	JAPAN		2016	N
DRR311655	PRJDB12035	SAMD00393532	JH6095		Illumina HiSeq X Five	JAPAN		2016	N
DRR311657	PRJDB12035	SAMD00393534	JH6097		Illumina HiSeq X Five	JAPAN		2017	N
DRR311659	PRJDB12035	SAMD00393536	JH6099		Illumina HiSeq X Five	JAPAN		2017	N
DRR311662	PRJDB12035	SAMD00393539	JH6102		Illumina HiSeq X Five	JAPAN		2008	N
DRR311664	PRJDB12035	SAMD00393541	JH6104		Illumina HiSeq X Five	JAPAN		2008	N
DRR311675	PRJDB12035	SAMD00393552	JH6115		Illumina HiSeq X Five	JAPAN		2008	N
DRR311678	PRJDB12035	SAMD00393555	JH6118		Illumina HiSeq X Five	JAPAN		2009	N
DRR311680	PRJDB12035	SAMD00393557	JH6120		Illumina HiSeq X Five	JAPAN		2009	N
DRR311683	PRJDB12035	SAMD00393560	JH6123		Illumina HiSeq X Five	JAPAN		2009	N
DRR311687	PRJDB12035	SAMD00393564	JH6127		Illumina HiSeq X Five	JAPAN		2009	N
DRR311692	PRJDB12035	SAMD00393569	JH6132		Illumina HiSeq X Five	JAPAN		2009	N
DRR311696	PRJDB12035	SAMD00393573	JH6136		Illumina HiSeq X Five	JAPAN		2009	N
DRR311710	PRJDB12035	SAMD00393587	JH6151		Illumina HiSeq X Five	JAPAN		2011	N
DRR311711	PRJDB12035	SAMD00393588	JH6153		Illumina HiSeq X Five	JAPAN		2011	N
DRR311714	PRJDB12035	SAMD00393591	JH6156		Illumina HiSeq X Five	JAPAN		2011	N
DRR311721	PRJDB12035	SAMD00393598	JH6163		Illumina HiSeq X Five	JAPAN		2011	N
DRR311723	PRJDB12035	SAMD00393600	JH6165		Illumina HiSeq X Five	JAPAN		2011	N
DRR311724	PRJDB12035	SAMD00393601	JH6166		Illumina HiSeq X Five	JAPAN		2011	N
DRR311727	PRJDB12035	SAMD00393604	JH6169		Illumina HiSeq X Five	JAPAN		2017	N
DRR311729	PRJDB12035	SAMD00393606	JH6172		Illumina HiSeq X Five	JAPAN		2017	N
DRR328653	PRJDB12488	SAMD00411962	A-A-01		Illumina MiSeq	JAPAN	1 December 2018 - 30 September 2019	2018 - 2019	N
DRR328735	PRJDB12488	SAMD00412021	A-F-11		Illumina MiSeq	JAPAN	1 December 2018 - 30 September 2019	2018 - 2019	N
DRR328781	PRJDB12488	SAMD00412097	B-E-05		Illumina MiSeq	JAPAN	1 December 2018 - 30 September 2019	2018 - 2019	N
DRR328806	PRJDB12488	SAMD00412111	B-F-08		Illumina MiSeq	JAPAN	1 December 2018 - 30 September 2019	2018 - 2019	N
DRR328820	PRJDB12488	SAMD00412171	D-H-09		Illumina MiSeq	JAPAN	1 December 2018 - 30 September 2019	2018 - 2019	N
DRR328826	PRJDB12488	SAMD00412069	B-B-11		Illumina MiSeq	JAPAN	1 December 2018 - 30 September 2019	2018 - 2019	N
DRR328864	PRJDB12488	SAMD00412194	C-B12		Illumina MiSeq	JAPAN	1 December 2018 - 30 September 2019	2018 - 2019	Y
DRR328870	PRJDB12488	SAMD00412211	C-C06		Illumina MiSeq	JAPAN	1 December 2018 - 30 September 2019	2018 - 2019	Y
DRR375644	PRJDB13532	SAMD00489351		GCA_029395915.1	Illumina	JAPAN	1 June 2017 - 31 May 2019	2017 - 2019	N
DRR375651	PRJDB13532	SAMD00489358		GCA_029395815.1	Illumina	JAPAN	1 June 2017 - 31 May 2019	2017 - 2019	N
DRR375671	PRJDB13532	SAMD00489378		GCA_029395655.1	Illumina	JAPAN	1 June 2017 - 31 May 2019	2017 - 2019	N
DRR375683	PRJDB13532	SAMD00489390		GCA_029394995.1	Illumina	JAPAN	1 June 2017 - 31 May 2019	2017 - 2019	N
DRR375693	PRJDB13532	SAMD00489400		GCA_029394775.1	Illumina	JAPAN	1 June 2017 - 31 May 2019	2017 - 2019	N
DRR375725	PRJDB13532	SAMD00489432		GCA_029394495.1	Illumina	JAPAN	1 June 2017 - 31 May 2019	2017 - 2019	N
DRR375727	PRJDB13532	SAMD00489434		GCA_029394165.1	Illumina	JAPAN	1 June 2017 - 31 May 2019	2017 - 2019	N
DRR375734	PRJDB13532	SAMD00489441		GCA_029394315.1	Illumina	JAPAN	1 June 2017 - 31 May 2019	2017 - 2019	N
DRR375741	PRJDB13532	SAMD00489448		GCA_029393895.1	Illumina	JAPAN	1 June 2017 - 31 May 2019	2017 - 2019	N
DRR375765	PRJDB13532	SAMD00489472		GCA_029393515.1	Illumina	JAPAN	1 June 2017 - 31 May 2019	2017 - 2019	N
DRR375775	PRJDB13532	SAMD00489482		GCA_029393335.1	Illumina	JAPAN	1 June 2017 - 31 May 2019	2017 - 2019	N
DRR375812	PRJDB13532	SAMD00489519		GCA_029392515.1	Illumina	JAPAN	1 June 2017 - 31 May 2019	2017 - 2019	N
DRR375824	PRJDB13532	SAMD00489531		GCA_029678575.1	Illumina	JAPAN	1 June 2017 - 31 May 2019	2017 - 2019	N
DRR375885	PRJDB13532	SAMD00489592		GCA_029391055.1	Illumina	JAPAN	1 June 2017 - 31 May 2019	2017 - 2019	N
DRR375887	PRJDB13532	SAMD00489594		GCA_029391035.1	Illumina	JAPAN	1 June 2017 - 31 May 2019	2017 - 2019	N
DRR375913	PRJDB13532	SAMD00489620		GCA_029390495.1	Illumina	JAPAN	1 June 2017 - 31 May 2019	2017 - 2019	N
DRR375925	PRJDB13532	SAMD00489632		GCA_029390295.1	Illumina	JAPAN	1 June 2017 - 31 May 2019	2017 - 2019	N
DRR375931	PRJDB13532	SAMD00489638		GCA_029390235.1	Illumina	JAPAN	1 June 2017 - 31 May 2019	2017 - 2019	N
DRR375934	PRJDB13532	SAMD00489641		GCA_029390155.1	Illumina	JAPAN	1 June 2017 - 31 May 2019	2017 - 2019	N
DRR375960	PRJDB13532	SAMD00489667		GCA_029389595.1	Illumina	JAPAN	1 June 2017 - 31 May 2019	2017 - 2019	N
DRR375989	PRJDB13532	SAMD00489696		GCA_029389015.1	Illumina	JAPAN	1 June 2017 - 31 May 2019	2017 - 2019	N
DRR375995	PRJDB13532	SAMD00489702		GCA_029389035.1	Illumina	JAPAN	1 June 2017 - 31 May 2019	2017 - 2019	N
DRR376016	PRJDB13532	SAMD00489723		GCA_029388475.1	Illumina	JAPAN	1 June 2017 - 31 May 2019	2017 - 2019	N
DRR376025	PRJDB13532	SAMD00489732		GCA_029388275.1	Illumina	JAPAN	1 June 2017 - 31 May 2019	2017 - 2019	N
DRR376175	PRJDB13532	SAMD00489882		GCA_029385575.1	Illumina	JAPAN	1 June 2017 - 31 May 2019	2017 - 2019	N
DRR456295	PRJDB15501	SAMD00590888		GCA_048757315.1	Illumina	JAPAN	30 September 2019	2019	N
DRR456363	PRJDB15501	SAMD00590956		GCA_048756005.1	Illumina	JAPAN	11 September 2019	2019	Y
DRR456370	PRJDB15501	SAMD00590963		GCA_048755885.1	Illumina	JAPAN	6 November 2019	2019	Y
DRR456381	PRJDB15501	SAMD00590974		GCA_048755635.1	Illumina	JAPAN	12 April 2020	2020	N
DRR456459	PRJDB15501	SAMD00591052		GCA_048754055.1	Illumina	JAPAN	3 September 2019	2019	Y
DRR456466	PRJDB15501	SAMD00591059		GCA_048753935.1	Illumina	JAPAN	18 May 2020	2020	N
DRR456546	PRJDB15501	SAMD00591139		GCA_048752275.1	Illumina	JAPAN	17 April 2019	2019	N
DRR456628	PRJDB15501	SAMD00591221		GCA_048750635.1	Illumina	JAPAN	19 August 2019	2019	N
DRR456630	PRJDB15501	SAMD00591223		GCA_048750595.1	Illumina	JAPAN	17 December 2019	2019	N
DRR456648	PRJDB15501	SAMD00591241		GCA_048750255.1	Illumina	JAPAN	13 March 2020	2020	N
DRR456658	PRJDB15501	SAMD00591251		GCA_048750075.1	Illumina	JAPAN	9 June 2020	2020	N
DRR456679	PRJDB15501	SAMD00591272		GCA_048749655.1	Illumina	JAPAN	16 May 2020	2020	N
DRR456699	PRJDB15501	SAMD00591292		GCA_048749275.1	Illumina	JAPAN	15 January 2020	2020	N
DRR456733	PRJDB15501	SAMD00591326		GCA_048748615.1	Illumina	JAPAN	18 December 2019	2019	Y
DRR456758	PRJDB15501	SAMD00591351		GCA_048748095.1	Illumina	JAPAN	18 June 2019	2019	N
DRR456788	PRJDB15501	SAMD00591381		GCA_048747535.1	Illumina	JAPAN	6 December 2019	2019	N
DRR456805	PRJDB15501	SAMD00591398		GCA_048747155.1	Illumina	JAPAN	13 March 2020	2020	N
DRR456825	PRJDB15501	SAMD00591418		GCA_048746775.1	Illumina	JAPAN	7 February 2020	2020	N
DRR456834	PRJDB15501	SAMD00591427		GCA_048746595.1	Illumina	JAPAN	26 April 2019	2019	N
DRR456849	PRJDB15501	SAMD00591442		GCA_048746295.1	Illumina	JAPAN	25 November 2019	2019	N
DRR456852	PRJDB15501	SAMD00591445		GCA_048746235.1	Illumina	JAPAN	1 December 2019	2019	N
DRR456864	PRJDB15501	SAMD00591457		GCA_048745975.1	Illumina	JAPAN	22 June 2020	2020	N
DRR456869	PRJDB15501	SAMD00591462		GCA_048745855.1	Illumina	JAPAN	18 June 2020	2020	N
DRR456871	PRJDB15501	SAMD00591464		GCA_048745835.1	Illumina	JAPAN	23 June 2020	2020	N
DRR457318	PRJDB15501	SAMD00591911		GCA_048729515.1	Illumina	JAPAN	11 July 2004	2004	N
DRR457322	PRJDB15501	SAMD00591915		GCA_048729435.1	Illumina	JAPAN	1 August 2004	2004	N
DRR457332	PRJDB15501	SAMD00591925		GCA_048729235.1	Illumina	JAPAN	18 March 2005	2005	N
DRR457338	PRJDB15501	SAMD00591931		GCA_048729115.1	Illumina	JAPAN	17 June 2005	2005	N
DRR457345	PRJDB15501	SAMD00591938		GCA_048728995.1	Illumina	JAPAN	25 August 2005	2005	N
DRR457351	PRJDB15501	SAMD00591944		GCA_048728435.1	Illumina	JAPAN	9 November 2005	2005	N
DRR457356	PRJDB15501	SAMD00591949		GCA_048728315.1	Illumina	JAPAN	21 March 2006	2006	N
DRR457357	PRJDB15501	SAMD00591950		GCA_048728335.1	Illumina	JAPAN	23 April 2006	2006	N
DRR457359	PRJDB15501	SAMD00591952		GCA_048728275.1	Illumina	JAPAN	30 April 2006	2006	N
DRR457361	PRJDB15501	SAMD00591954		GCA_048727515.1	Illumina	JAPAN	10 May 2006	2006	N
DRR457373	PRJDB15501	SAMD00591966		GCA_048727275.1	Illumina	JAPAN	16 September 2006	2006	N
DRR457386	PRJDB15501	SAMD00591979		GCA_048727015.1	Illumina	JAPAN	12 March 2007	2007	N
DRR457391	PRJDB15501	SAMD00591984		GCA_048726975.1	Illumina	JAPAN	28 April 2007	2007	N
DRR457392	PRJDB15501	SAMD00591985		GCA_048726895.1	Illumina	JAPAN	29 April 2007	2007	N
DRR457400	PRJDB15501	SAMD00591993		GCA_048726395.1	Illumina	JAPAN	20 July 2007	2007	N
DRR457410	PRJDB15501	SAMD00592003		GCA_048726195.1	Illumina	JAPAN	2 January 2008	2008	N
DRR457425	PRJDB15501	SAMD00592018		GCA_048725875.1	Illumina	JAPAN	28 May 2008	2008	N
DRR457426	PRJDB15501	SAMD00592019		GCA_048725905.1	Illumina	JAPAN	17 June 2008	2008	N
DRR457428	PRJDB15501	SAMD00592021		GCA_048725855.1	Illumina	JAPAN	8 September 2008	2008	N
DRR457430	PRJDB15501	SAMD00592023		GCA_048725835.1	Illumina	JAPAN	13 October 2008	2008	N
DRR457441	PRJDB15501	SAMD00592034		GCA_048725615.1	Illumina	JAPAN	3 February 2009	2009	N
DRR457448	PRJDB15501	SAMD00592041		GCA_048725455.1	Illumina	JAPAN	5 April 2009	2009	N
DRR457451	PRJDB15501	SAMD00592044		GCA_048725395.1	Illumina	JAPAN	7 June 2009	2009	N
DRR457455	PRJDB15501	SAMD00592048		GCA_048725295.1	Illumina	JAPAN	18 August 2009	2009	N
DRR457456	PRJDB15501	SAMD00592049		GCA_048725315.1	Illumina	JAPAN	11 October 2009	2009	N
DRR484092	PRJDB16052	SAMD00623808		GCA_050828195.1	Illumina	JAPAN	15 April 2018	2018	N
DRR484105	PRJDB16052	SAMD00623821		GCA_050826075.1	Illumina	JAPAN	15 June 2018	2018	N
DRR484131	PRJDB16052	SAMD00623847		GCA_050835495.1	Illumina	JAPAN	22 August 2018	2018	N
DRR484241	PRJDB16052	SAMD00623957		GCA_050840715.1	Illumina	JAPAN	4 October 2019	2019	Y
DRR484277	PRJDB16052	SAMD00623993		GCA_050834115.1	Illumina	JAPAN	1 March 2020	2020	Y
DRR484375	PRJDB16052	SAMD00624091		GCA_050836875.1	Illumina	JAPAN	10 March 2021	2021	N
DRR484402	PRJDB16052	SAMD00624118		GCA_050832015.1	Illumina	JAPAN	21 May 2021	2021	N
DRR484438	PRJDB16052	SAMD00624154		GCA_050837775.1	Illumina	JAPAN	2 September 2021	2021	N
DRR484442	PRJDB16052	SAMD00624158		GCA_050833875.1	Illumina	JAPAN	17 September 2021	2021	N
DRR498637	PRJDB16315	SAMD00637008			Illumina	JAPAN		2019 - 2020	N
DRR498648	PRJDB16315	SAMD00637019			Illumina	JAPAN		2019 - 2020	N
DRR510804	PRJDB16917	SAMD00654283	DRS459074	GCA_050105955.1	Illumina	JAPAN	October 2018	2018	Y
DRR510805	PRJDB16917	SAMD00654284	DRS459075	GCA_050105355.1	Illumina	JAPAN	November 2018	2018	N
DRR510808	PRJDB16917	SAMD00654288	DRS459079	GCA_050103675.1	Illumina	JAPAN	September 2018	2018	Y
DRR510809	PRJDB16917	SAMD00654289	DRS459080	GCA_050103655.1	Illumina	JAPAN	September 2018	2018	Y
DRR510810	PRJDB16917	SAMD00654290	DRS459081	GCA_050105315.1	Illumina	JAPAN	September 2018	2018	N
DRR510811	PRJDB16917	SAMD00654291	DRS459082	GCA_050103615.1	Illumina	JAPAN	September 2018	2018	Y
DRR510813	PRJDB16917	SAMD00654293	DRS459084	GCA_050105295.1	Illumina	JAPAN	April 2019	2019	Y
DRR510834	PRJDB16917	SAMD00654314	DRS459105	GCA_050105135.1	Illumina	JAPAN	November 2019	2019	N
DRR510853	PRJDB16917	SAMD00654335	DRS459126	GCA_050104835.1	Illumina	JAPAN	January 2020	2020	N
DRR510878	PRJDB16917	SAMD00654364	DRS459155	GCA_050105875.1	Illumina	JAPAN	November 2019	2019	N
DRR510886	PRJDB16917	SAMD00654361	DRS459152	GCA_050104375.1	Illumina	JAPAN	September 2019	2019	N
DRR610233	PRJDB18935	SAMD00825257		GCA_049077685.1	Illumina	JAPAN		2022	N
DRR610260	PRJDB18935	SAMD00825284		GCA_049077185.1	Illumina	JAPAN		2022	N
DRR610261	PRJDB18935	SAMD00825285		GCA_049077165.1	Illumina	JAPAN		2022	N
DRR660351	PRJDB20339	SAMD00888845		GCA_052863935.1	Illumina	JAPAN		2015	N
DRR660572	PRJDB20339	SAMD00889066		GCA_052860435.1	Illumina	JAPAN		2015	N
DRR660573	PRJDB20339	SAMD00889067		GCA_052860415.1	Illumina	JAPAN		2015	N
ERR11870964	PRJEB65285	SAMEA114294501		GCA_031250885.1	Illumina	UNITED KINGDOM	10 March 2021	2021	N
ERR11870965	PRJEB65285	SAMEA114294500		GCA_031250905.1	Illumina	UNITED KINGDOM	10 March 2021	2021	N
ERR14128676	PRJEB84205	SAMEA117586224			Illumina	CHINA		2013 - 2023	N
ERR14128678	PRJEB84205	SAMEA117586226			Illumina	CHINA		2013 - 2023	N
ERR14128679	PRJEB84205	SAMEA117586227			Illumina	CHINA		2013 - 2023	N
ERR14128683	PRJEB84205	SAMEA117586231			Illumina	CHINA		2013 - 2023	N
ERR14128685	PRJEB84205	SAMEA117586233			Illumina	CHINA		2013 - 2023	N
ERR14128687	PRJEB84205	SAMEA117586235			Illumina	CHINA		2013 - 2023	N
ERR14128691	PRJEB84205	SAMEA117586239			Illumina	CHINA		2013 - 2023	N
ERR14128692	PRJEB84205	SAMEA117586240			Illumina	CHINA		2013 - 2023	N
ERR14128693	PRJEB84205	SAMEA117586241			Illumina	CHINA		2013 - 2023	N
ERR14128696	PRJEB84205	SAMEA117586244			Illumina	CHINA		2013 - 2023	N
ERR14128697	PRJEB84205	SAMEA117586245			Illumina	CHINA		2013 - 2023	N
ERR14128698	PRJEB84205	SAMEA117586246			Illumina	CHINA		2013 - 2023	N
ERR14128700	PRJEB84205	SAMEA117586248			Illumina	CHINA		2013 - 2023	N
ERR14128701	PRJEB84205	SAMEA117586249			Illumina	CHINA		2013 - 2023	N
ERR14128702	PRJEB84205	SAMEA117586250			Illumina	CHINA		2013 - 2023	N
ERR14128703	PRJEB84205	SAMEA117586251			Illumina	CHINA		2013 - 2023	N
ERR14128704	PRJEB84205	SAMEA117586252			Illumina	CHINA		2013 - 2023	N
ERR14128706	PRJEB84205	SAMEA117586254			Illumina	CHINA		2013 - 2023	N
ERR14128707	PRJEB84205	SAMEA117586255			Illumina	CHINA		2013 - 2023	N
ERR14128709	PRJEB84205	SAMEA117586257			Illumina	CHINA		2013 - 2023	N
ERR14128712	PRJEB84205	SAMEA117586260			Illumina	CHINA		2013 - 2023	N
ERR14128724	PRJEB84205	SAMEA117586272			Illumina	CHINA		2013 - 2023	N
ERR14128734	PRJEB84205	SAMEA117586282			Illumina	CHINA		2013 - 2023	N
ERR14128738	PRJEB84205	SAMEA117586286			Illumina	CHINA		2013 - 2023	N
ERR14128746	PRJEB84205	SAMEA117586294			Illumina	CHINA		2013 - 2023	N
ERR14128748	PRJEB84205	SAMEA117586296			Illumina	CHINA		2013 - 2023	N
ERR14128750	PRJEB84205	SAMEA117586298			Illumina	CHINA		2013 - 2023	N
ERR14128752	PRJEB84205	SAMEA117586300			Illumina	CHINA		2013 - 2023	N
ERR14128758	PRJEB84205	SAMEA117586306			Illumina	CHINA		2013 - 2023	N
ERR14128759	PRJEB84205	SAMEA117586307			Illumina	CHINA		2013 - 2023	N
ERR14128761	PRJEB84205	SAMEA117586309			Illumina	CHINA		2013 - 2023	N
ERR14128762	PRJEB84205	SAMEA117586310			Illumina	CHINA		2013 - 2023	N
ERR14128763	PRJEB84205	SAMEA117586311			Illumina	CHINA		2013 - 2023	N
ERR14128764	PRJEB84205	SAMEA117586312			Illumina	CHINA		2013 - 2023	N
ERR14128768	PRJEB84205	SAMEA117586316			Illumina	CHINA		2013 - 2023	N
ERR14128771	PRJEB84205	SAMEA117586319			Illumina	CHINA		2013 - 2023	N
ERR14128774	PRJEB84205	SAMEA117586322			Illumina	CHINA		2013 - 2023	N
ERR14128775	PRJEB84205	SAMEA117586323			Illumina	CHINA		2013 - 2023	N
ERR14128776	PRJEB84205	SAMEA117586324			Illumina	CHINA		2013 - 2023	N
ERR14128777	PRJEB84205	SAMEA117586325			Illumina	CHINA		2013 - 2023	N
ERR14128782	PRJEB84205	SAMEA117586330			Illumina	CHINA		2013 - 2023	N
ERR14128785	PRJEB84205	SAMEA117586333			Illumina	CHINA		2013 - 2023	N
ERR14128786	PRJEB84205	SAMEA117586334			Illumina	CHINA		2013 - 2023	N
ERR14128787	PRJEB84205	SAMEA117586335			Illumina	CHINA		2013 - 2023	N
ERR14128793	PRJEB84205	SAMEA117586341			Illumina	CHINA		2013 - 2023	N
ERR14128795	PRJEB84205	SAMEA117586343			Illumina	CHINA		2013 - 2023	N
ERR14128797	PRJEB84205	SAMEA117586345			Illumina	CHINA		2013 - 2023	N
ERR14128798	PRJEB84205	SAMEA117586346			Illumina	CHINA		2013 - 2023	N
ERR14128800	PRJEB84205	SAMEA117586348			Illumina	CHINA		2013 - 2023	N
ERR14128802	PRJEB84205	SAMEA117586350			Illumina	CHINA		2013 - 2023	N
ERR14128803	PRJEB84205	SAMEA117586351			Illumina	CHINA		2013 - 2023	N
ERR14128804	PRJEB84205	SAMEA117586352			Illumina	CHINA		2013 - 2023	N
ERR14128805	PRJEB84205	SAMEA117586353			Illumina	CHINA		2013 - 2023	N
SRR12586684	PRJNA660290	SAMN15951051			Illumina NovaSeq 6000	CHINA	17 January 2018	2018	N
SRR12586687	PRJNA660290	SAMN15951048			Illumina NovaSeq 6000	CHINA	14 January 2018	2018	N
SRR12586692	PRJNA660290	SAMN15951043			Illumina NovaSeq 6000	CHINA	9 January 2018	2018	N
SRR12586694	PRJNA660290	SAMN15951042			Illumina NovaSeq 6000	CHINA	8 January 2918	2018	N
SRR12586698	PRJNA660290	SAMN15951038			Illumina NovaSeq 6000	CHINA	4 January 2018	2018	N
SRR12586760	PRJNA660290	SAMN15950982			Illumina NovaSeq 6000	CHINA	21 January 2912	2012	N
SRR12586783	PRJNA660290	SAMN15951069			Illumina NovaSeq 6000	CHINA	4 February 2018	2018	N
SRR12586788	PRJNA660290	SAMN15951064			Illumina NovaSeq 6000	CHINA	30 January 2018	2018	N
SRR12586789	PRJNA660290	SAMN15951063			Illumina NovaSeq 6000	CHINA	29 January 2018	2018	N
SRR12586795	PRJNA660290	SAMN15951058			Illumina NovaSeq 6000	CHINA	24 January 2018	2018	N
SRR13435088	PRJNA692064	SAMN17313308			Illumina MiSeq	THAILAND		2015	N
SRR13435089	PRJNA692064	SAMN17313307			Illumina MiSeq	THAILAND		2015	N
SRR15460548	PRJNA749878	SAMN20423786	SKLX113785	GCA_026515905.1	Illumina HiSeq X Ten	CHINA		2019
SRR15460602	PRJNA749878	SAMN20423718	SKLX54127	GCA_026508715.1	Illumina HiSeq X Ten	CHINA		2015
SRR15460728	PRJNA749878	SAMN20423528	SKLX83694	GCA_026526235.1	Illumina HiSeq X Ten	CHINA		2018
SRR15460795	PRJNA749878	SAMN20423921	SKLX39449	GCA_026513685.1	Illumina HiSeq X Ten	CHINA		2016
SRR15460979	PRJNA749878	SAMN20423536	SKLX94087	GCA_026525175.1	Illumina HiSeq X Ten	CHINA		2019
SRR15460989	PRJNA749878	SAMN20423758	SKLX116149	GCA_026519505.1	Illumina HiSeq X Ten	CHINA		2019
SRR15461052	PRJNA749878	SAMN20423521	SKLX63331	GCA_026515565.1	Illumina HiSeq X Ten	CHINA		2018
SRR15461114	PRJNA749878	SAMN20423505	SKLX58283	GCA_026520225.1	Illumina HiSeq X Ten	CHINA		2016
SRR16971213	PRJNA781402	SAMN23247393			Illumina NextSeq 500	THAILAND	15 January 2013	2013	N
SRR16971214	PRJNA781402	SAMN23247392			Illumina NextSeq 500	THAILAND	9 April 2013	2013	N
SRR16971215	PRJNA781402	SAMN23247391			Illumina NextSeq 500	THAILAND	5 November 2013	2013	N
SRR16971216	PRJNA781402	SAMN23247390			Illumina NextSeq 500	THAILAND	10 October 2013	2013	N
SRR17952373	PRJNA803935	SAMN25690694			Illumina HiSeq 4000	CHINA		2015	N
SRR19048857	PRJNA814829	SAMN28047575			Illumina MiSeq	THAILAND	16 April 2017	2017
SRR19048861	PRJNA814829	SAMN28047322			Illumina MiSeq	THAILAND	16 April 2017	2017	N
SRR19048863	PRJNA814829	SAMN28047319			Illumina MiSeq	THAILAND	16 April 2017	2017	N
SRR19048865	PRJNA814829	SAMN28045357			Illumina MiSeq	THAILAND	15 April 2017	2017	N
SRR19090490	PRJNA814829	SAMN28052908			Illumina MiSeq	THAILAND	16 April 2017	2017	N
SRR19441822	PRJNA797179	SAMN28743195			Illumina NextSeq 500	AUSTRALIA	15 May 2019	2019
SRR21624834	PRJNA880488	SAMN30842782	RIVM_M037778	GCA_027653525.1	Illumina	NETHERLANDS	20 February 2017	2017
SRR21628498	PRJNA881641	SAMN30912494			Illumina NovaSeq 6000	CHINA	December 2018	2018
SRR21628499	PRJNA881641	SAMN30912495			Illumina NovaSeq 6000	CHINA	November 2018	2018
SRR21628500	PRJNA881641	SAMN30912496			Illumina NovaSeq 6000	CHINA	October 2018	2018
SRR21628504	PRJNA881641	SAMN30912459			Illumina NovaSeq 6000	CHINA	November 2021	2021
SRR21628505	PRJNA881641	SAMN30912460			Illumina NovaSeq 6000	CHINA	October 2021	2021
SRR21628506	PRJNA881641	SAMN30912461			Illumina NovaSeq 6000	CHINA	September 2021	2021
SRR21628507	PRJNA881641	SAMN30912462			Illumina NovaSeq 6000	CHINA	August 2021	2021
SRR21628508	PRJNA881641	SAMN30912463			Illumina NovaSeq 6000	CHINA	July 2021	2021
SRR21628510	PRJNA881641	SAMN30912464			Illumina NovaSeq 6000	CHINA	June 2021	2021
SRR21628511	PRJNA881641	SAMN30912465			Illumina NovaSeq 6000	CHINA	May 2021	2021
SRR21628513	PRJNA881641	SAMN30912467			Illumina NovaSeq 6000	CHINA	March 2021	2021
SRR21628514	PRJNA881641	SAMN30912468			Illumina NovaSeq 6000	CHINA	February 2021	2021
SRR21628515	PRJNA881641	SAMN30912469			Illumina NovaSeq 6000	CHINA	January 2021	2021
SRR21628516	PRJNA881641	SAMN30912470			Illumina NovaSeq 6000	CHINA	December 2020	2020
SRR21628517	PRJNA881641	SAMN30912471			Illumina NovaSeq 6000	CHINA	November 2020	2020
SRR21628518	PRJNA881641	SAMN30912472			Illumina NovaSeq 6000	CHINA	October 2020	2020
SRR21628519	PRJNA881641	SAMN30912473			Illumina NovaSeq 6000	CHINA	September 2020	2020
SRR21628521	PRJNA881641	SAMN30912474			Illumina NovaSeq 6000	CHINA	August 2020	2020
SRR21628522	PRJNA881641	SAMN30912475			Illumina NovaSeq 6000	CHINA	July 2020	2020
SRR21628523	PRJNA881641	SAMN30912476			Illumina NovaSeq 6000	CHINA	June 2020	2020
SRR21628524	PRJNA881641	SAMN30912477			Illumina NovaSeq 6000	CHINA	May 2020	2020
SRR21628525	PRJNA881641	SAMN30912478			Illumina NovaSeq 6000	CHINA	April 2020	2020
SRR21628526	PRJNA881641	SAMN30912479			Illumina NovaSeq 6000	CHINA	March 2020	2020
SRR21628527	PRJNA881641	SAMN30912480			Illumina NovaSeq 6000	CHINA	February 2020	2020
SRR21628532	PRJNA881641	SAMN30912484			Illumina NovaSeq 6000	CHINA	October 2019	2019
SRR21628533	PRJNA881641	SAMN30912485			Illumina NovaSeq 6000	CHINA	September 2019	2019
SRR21628534	PRJNA881641	SAMN30912486			Illumina NovaSeq 6000	CHINA	August 2019	2019
SRR21628538	PRJNA881641	SAMN30912490			Illumina NovaSeq 6000	CHINA	April 2019	2019
SRR21628539	PRJNA881641	SAMN30912491			Illumina NovaSeq 6000	CHINA	March 2019	2019
SRR21628540	PRJNA881641	SAMN30912492			Illumina NovaSeq 6000	CHINA	February 2019	2019
SRR21628541	PRJNA881641	SAMN30912493			Illumina NovaSeq 6000	CHINA	January 2019	2019
SRR21628542	PRJNA881641	SAMN30912502			Illumina NovaSeq 6000	CHINA	April 2018	2018
SRR21628543	PRJNA881641	SAMN30912503			Illumina NovaSeq 6000	CHINA	March 2018	2018
SRR21673975	PRJNA881825	SAMN30844121	RIVM_M033106	GCA_027878885.1	Illumina	NETHERLANDS	February 2016	2016
SRR22674639	PRJNA910845	SAMN32147188			Illumina NextSeq 1000	JAPAN		2019
SRR22674642	PRJNA910845	SAMN32147185			Illumina NextSeq 1000	JAPAN		2016
SRR22674643	PRJNA910845	SAMN32147184			Illumina NextSeq 1000	JAPAN		2016
SRR22674644	PRJNA910845	SAMN32147183			Illumina NextSeq 1000	JAPAN		2019
SRR26374369	PRJNA1027597	SAMN37801146	SA364	GCA_033111435.1	Illumina	RUSSIAN FEDERATION		2021
SRR27030387	PRJNA1048050	SAMN38604099	HC0304800	GCA_034411425.1	Illumina	CHINA	30 October 2016	2016
SRR27030414	PRJNA1048050	SAMN38604045	HC0304176	GCA_034411755.1	Illumina	CHINA	30 October 2016	2016
SRR27030425	PRJNA1048050	SAMN38604035	HC0304166	GCA_034411275.1	Illumina	CHINA	30 October 2016	2016
SRR27030460	PRJNA1048050	SAMN38604032	HC0304163	GCA_034409095.1	Illumina	CHINA	30 October 2016	2016
SRR29063323	PRJNA1112625	SAMN41431928	2019-600	GCA_043694635.1	Illumina	JAPAN	July 2019	2019
SRR30018390	PRJNA1135503	SAMN42484897	ST5-19-7	GCA_044406945.1	Illumina	CHINA		2019
SRR30018406	PRJNA1135503	SAMN42484882	s2015-ST5-20	GCA_047424775.1	Illumina	CHINA		2015
SRR30018408	PRJNA1135503	SAMN42484880	s2015-ST5-18	GCA_044406845.1	Illumina	CHINA		2015
SRR30018414	PRJNA1135503	SAMN42484875	s2015-ST5-12	GCA_044406805.1	Illumina	CHINA		2015
SRR31077640	PRJNA1176299	SAMN44387208	60	GCA_049073065.1	Illumina	CHINA		2020 - 2021
SRR31077645	PRJNA1176299	SAMN44387203	53	GCA_049072965.1	Illumina	CHINA		2020 - 2021
SRR31077670	PRJNA1176299	SAMN44387181	30	GCA_049072485.1	Illumina	CHINA		2020 - 2021
SRR31077671	PRJNA1176299	SAMN44387180	2	GCA_049072465.1	Illumina	CHINA		2020 - 2021
SRR31077676	PRJNA1176299	SAMN44387175	22	GCA_049072365.1	Illumina	CHINA		2020 - 2021
SRR31077679	PRJNA1176299	SAMN44387172	19	GCA_049072305.1	Illumina	CHINA		2020 - 2021
SRR31077683	PRJNA1176299	SAMN44387169	16	GCA_049072225.1	Illumina	CHINA		2020 - 2021
SRR31077700	PRJNA1176299	SAMN44387153	113	GCA_049071885.1	Illumina	CHINA		2020 - 2021
SRR31077701	PRJNA1176299	SAMN44387246	9	GCA_049071865.1	Illumina	CHINA		2020 - 2021
SRR31077719	PRJNA1176299	SAMN44387228	79	GCA_049071525.1	Illumina	CHINA		2020 - 2021
SRR31077721	PRJNA1176299	SAMN44387226	77	GCA_049071425.1	Illumina	CHINA		2020 - 2021
SRR31077732	PRJNA1176299	SAMN44387216	68	GCA_049071465.1	Illumina	CHINA		2020 - 2021
SRR31515352	PRJNA1190906	SAMN45061348	HC0304896	GCA_048862365.1	Illumina	CHINA	1 January 2019	2019
SRR31515383	PRJNA1190906	SAMN45061292	HC0304840	GCA_048861765.1	Illumina	CHINA	1 January 2017	2017
SRR31515412	PRJNA1190906	SAMN45061266	HC0304814	GCA_048807785.1	Illumina	CHINA	1 January 2017	2017
SRR31515413	PRJNA1190906	SAMN45061265	HC0304813	GCA_048814645.1	Illumina	CHINA	1 January 2017	2017
SRR31515472	PRJNA1190906	SAMN45061010	HC0304190	GCA_048802985.1	Illumina	CHINA	1 January 2018	2018
SRR31515687	PRJNA1190906	SAMN45061308	HC0304856	GCA_048808735.1	Illumina	CHINA	1 January 2018	2018
SRR34171373	PRJNA1248392	SAMN49595953	D315		Illumina	CHINA	3 November 2023	2023
SRR34171374	PRJNA1248392	SAMN49595954	D4137		Illumina	CHINA	3 November 2023	2023
SRR5313822	PRJNA357982	SAMN06480067			Illumina MiSeq	JAPAN	21 February 2014	2014	N
SRR5313823	PRJNA357982	SAMN06480066			Illumina MiSeq	JAPAN	24 December 2013	2013	N
SRR5313824	PRJNA357982	SAMN06480065			Illumina MiSeq	JAPAN	24 December 2013	2013	N
SRR5313825	PRJNA357982	SAMN06480064			Illumina MiSeq	JAPAN	16 December 2013	2013	N
SRR5313826	PRJNA357982	SAMN06480063			Illumina MiSeq	JAPAN	16 December 2013	2013	N
SRR5313827	PRJNA357982	SAMN06480062			Illumina MiSeq	JAPAN	10 December 2013	2013	N
SRR5313828	PRJNA357982	SAMN06480061			Illumina MiSeq	JAPAN	10 December 2013	2013	N
SRR5313829	PRJNA357982	SAMN06480060			Illumina MiSeq	JAPAN	10 December 2013	2013	N
SRR5313831	PRJNA357982	SAMN06480058			Illumina MiSeq	JAPAN	2 December 2013	2013	N
SRR5313833	PRJNA357982	SAMN06480056			Illumina MiSeq	JAPAN	24 September 2013	2013	N
SRR5313840	PRJNA357982	SAMN06480049			Illumina MiSeq	JAPAN	9 August 2013	2013	N
SRR5313846	PRJNA357982	SAMN06480043			Illumina MiSeq	JAPAN	9 July 2013	2013	N
SRR5313852	PRJNA357982	SAMN06480037			Illumina MiSeq	JAPAN	21 May 2013	2013	N
SRR5313857	PRJNA357982	SAMN06480032			Illumina MiSeq	JAPAN	7 May 2013	2013	N
SRR5313862	PRJNA357982	SAMN06480027			Illumina MiSeq	JAPAN	22 April 2013	2013	N
SRR5313863	PRJNA357982	SAMN06480026			Illumina MiSeq	JAPAN	16 April 2013	2013	N
SRR5313865	PRJNA357982	SAMN06480024			Illumina MiSeq	JAPAN	26 March 2013	2013	N
SRR5313867	PRJNA357982	SAMN06480022			Illumina MiSeq	JAPAN	14 March 2013	2013	N
SRR5313872	PRJNA357982	SAMN06480017			Illumina MiSeq	JAPAN	5 February 2013	2013	N
SRR5313882	PRJNA357982	SAMN06480007			Illumina MiSeq	JAPAN	22 December 2009	2009	N
SRR5313892	PRJNA357982	SAMN06479997			Illumina MiSeq	JAPAN	2 December 2009	2009	N
SRR5313894	PRJNA357982	SAMN06479995			Illumina MiSeq	JAPAN	1 December 2009	2009	N
SRR5313899	PRJNA357982	SAMN06479990			Illumina MiSeq	JAPAN	22 November 2009	2009	N
SRR5313902	PRJNA357982	SAMN06479987			Illumina MiSeq	JAPAN	17 November 2009	2009	N
SRR5313911	PRJNA357982	SAMN06479978			Illumina MiSeq	JAPAN	4 November 2009	2009	N
SRR5313912	PRJNA357982	SAMN06479977			Illumina MiSeq	JAPAN	4 November 2009	2009	N
SRR5313913	PRJNA357982	SAMN06479976			Illumina MiSeq	JAPAN	1 November 2009	2009	Y
GCF_000308915.1	PRJDB71	SAMD00036616	NN54	GCA_000308915.1		JAPAN	12 June 2012	2012	Y
GCF_002131855.1	PRJNA357982	SAMN06163086		GCA_002131855.1		JAPAN	11 January 2009	2009	Y
GCF_009660935.1	PRJNA587799	SAMN13219181		GCA_009660935.1		CHINA		2018	N
GCF_012277015.1	PRJNA587799	SAMN14538620		GCA_012277015.1		CHINA		2013	N
GCF_012277215.1	PRJNA587799	SAMN14538619		GCA_012277215.1		CHINA		2013	N
GCF_012395885.1	PRJNA587799	SAMN14538622		GCA_012395885.1		CHINA		2013	N
GCF_012395915.1	PRJNA587799	SAMN14538621		GCA_012395915.1		CHINA		2013	N
GCF_020218065.1	PRJNA745518	SAMN21874444		GCA_020218065.1		THAILAND	1 October 2018	2018	N
GCF_020218095.1	PRJNA745518	SAMN21874445		GCA_020218095.1		THAILAND	1 July 2017	2017	N
GCF_021327795.1	PRJNA764055	SAMN21500238		GCA_021327795.1		CHINA	25 May 2020	2020	N
GCF_021327815.1	PRJNA764055	SAMN21500260		GCA_021327815.1		CHINA	29 May 2020	2020	N
GCF_021327835.1	PRJNA764055	SAMN21502345		GCA_021327835.1		CHINA	22 June 2020	2020	N
GCF_022809795.1	PRJNA816280	SAMN26665714		GCA_022809795.1		CHINA	25 November 2016	2016	N
GCF_023197505.1	PRJNA811232	SAMN26315880		GCA_023197505.1		CHINA	9 November 2017	2017	N
GCF_023197625.1	PRJNA811232	SAMN26315874		GCA_023197625.1		CHINA	4 November 2017	2017	N
GCF_023197655.1	PRJNA811232	SAMN26315870		GCA_023197655.1		CHINA	22 October 2017	2017	N
GCF_023198595.1	PRJNA811232	SAMN26315833		GCA_023198595.1		CHINA	2 August 2017	2017	N
GCF_023198865.1	PRJNA811232	SAMN26315818		GCA_023198865.1		CHINA	15 July 2017	2017	N
GCF_023198905.1	PRJNA811232	SAMN26315815		GCA_023198905.1		CHINA	14 July 2017	2017	N
GCF_024205325.1	PRJNA800603	SAMN25263540		GCA_024205325.1		CHINA	February 2016	2016	N
GCF_024496975.1	PRJNA860943	SAMN29924242		GCA_024496975.1		CHINA	5 December 2013	2013	N
GCF_024497475.1	PRJNA860943	SAMN29924239		GCA_024497475.1		CHINA	12 November 2012	2012	N
GCF_024497495.1	PRJNA860943	SAMN29924249		GCA_024497495.1		CHINA	10 June 2013	2013	N
GCF_024547565.1	PRJNA860943	SAMN29924238		GCA_024547565.1		CHINA	2 May 2015	2015	N
GCF_024547585.1	PRJNA860943	SAMN29924237		GCA_024547585.1		CHINA	16 February 2014	2014	N
GCF_024547605.1	PRJNA860943	SAMN29924241		GCA_024547605.1		CHINA	9 June 2014	2014	N
GCF_024547625.1	PRJNA860943	SAMN29924240		GCA_024547625.1		CHINA	8 August 2013	2013	N
GCF_024547685.1	PRJNA860943	SAMN29924243		GCA_024547685.1		CHINA	1 May 2013	2013	N
GCF_024547705.1	PRJNA860943	SAMN29924245		GCA_024547705.1		CHINA	14 September 2015	2015	N
GCF_024547735.1	PRJNA860943	SAMN29924244		GCA_024547735.1		CHINA	7 August 2015	2015	N
GCF_024547805.1	PRJNA860943	SAMN29924247		GCA_024547805.1		CHINA	7 March 2015	2015	N
GCF_024547825.1	PRJNA860943	SAMN29924246		GCA_024547825.1		CHINA	12 March 2014	2014	N
GCF_024547845.1	PRJNA860943	SAMN29924248		GCA_024547845.1		CHINA	13 January 2013	2013	N
GCF_024547905.1	PRJNA860943	SAMN29924250		GCA_024547905.1		CHINA	12 January 2015	2015	N
GCF_024547925.1	PRJNA860943	SAMN29924251		GCA_024547925.1		CHINA	22 November 2014	2014	N
GCF_024547965.1	PRJNA860943	SAMN29924252		GCA_024547965.1		CHINA	3 December 2014	2014	N
GCF_027359455.1	PRJNA902152	SAMN31749297		GCA_027359455.1	Illumina NovaSeq	CHINA		2021	N
GCF_027359495.1	PRJNA902152	SAMN31749296		GCA_027359495.1	Illumina NovaSeq	CHINA		2021	N
GCF_027359515.1	PRJNA902152	SAMN31749294		GCA_027359515.1	Illumina NovaSeq	CHINA		2019	N
GCF_027359555.1	PRJNA902152	SAMN31749290		GCA_027359555.1	Illumina NovaSeq	CHINA		2019	N
GCF_027359615.1	PRJNA902152	SAMN31749289		GCA_027359615.1	Illumina NovaSeq	CHINA		2019	N
GCF_027359635.1	PRJNA902152	SAMN31749282		GCA_027359635.1	Illumina NovaSeq	CHINA		2018	N
GCF_027359755.1	PRJNA902152	SAMN31749279		GCA_027359755.1	Illumina NovaSeq	CHINA		2018	N
GCF_027359815.1	PRJNA902152	SAMN31749278		GCA_027359815.1	Illumina NovaSeq	CHINA		2018	N
GCF_027359825.1	PRJNA902152	SAMN31749288		GCA_027359825.1	Illumina NovaSeq	CHINA		2019	N
GCF_027359915.1	PRJNA902152	SAMN31749287		GCA_027359915.1	Illumina NovaSeq	CHINA		2019	N
GCF_027359995.1	PRJNA902152	SAMN31749280		GCA_027359995.1	Illumina NovaSeq	CHINA		2018	N
GCF_027360035.1	PRJNA902152	SAMN31749281		GCA_027360035.1	Illumina NovaSeq	CHINA		2018	N
GCF_027360095.1	PRJNA902152	SAMN31749277		GCA_027360095.1	Illumina NovaSeq	CHINA		2018	N
GCF_027360115.1	PRJNA902152	SAMN31749275		GCA_027360115.1	Illumina NovaSeq	CHINA		2017	N
GCF_027360175.1	PRJNA902152	SAMN31749285		GCA_027360175.1	Illumina NovaSeq	CHINA		2018	N
GCF_027360205.1	PRJNA902152	SAMN31749274		GCA_027360205.1	Illumina NovaSeq	CHINA		2017	N
GCF_027360295.1	PRJNA902152	SAMN31749276		GCA_027360295.1	Illumina NovaSeq	CHINA		2017	N
GCF_027360335.1	PRJNA902152	SAMN31749283		GCA_027360335.1	Illumina NovaSeq	CHINA		2018	N
GCF_027360415.1	PRJNA902152	SAMN31749269		GCA_027360415.1	Illumina NovaSeq	CHINA		2019	N
GCF_027360425.1	PRJNA902152	SAMN31749271		GCA_027360425.1	Illumina NovaSeq	CHINA		2018	N
GCF_027360455.1	PRJNA902152	SAMN31749273		GCA_027360455.1	Illumina NovaSeq	CHINA		2017	N
GCF_027360495.1	PRJNA902152	SAMN31749272		GCA_027360495.1	Illumina NovaSeq	CHINA		2018	N
GCF_027360505.1	PRJNA902152	SAMN31749270		GCA_027360505.1	Illumina NovaSeq	CHINA		2019	N
GCF_027360585.1	PRJNA902152	SAMN31749267		GCA_027360585.1	Illumina NovaSeq	CHINA		2018	N
GCF_027360645.1	PRJNA902152	SAMN31749268		GCA_027360645.1	Illumina NovaSeq	CHINA		2019	N
GCF_027360655.1	PRJNA902152	SAMN31749266		GCA_027360655.1	Illumina NovaSeq	CHINA		2018	N
GCF_027360695.1	PRJNA902152	SAMN31749265		GCA_027360695.1	Illumina NovaSeq	CHINA		2018	N
GCF_027360705.1	PRJNA902152	SAMN31749264		GCA_027360705.1	Illumina NovaSeq	CHINA		2020	N
GCF_027360735.1	PRJNA902152	SAMN31749262		GCA_027360735.1	Illumina NovaSeq	CHINA		2020	N
GCF_027360755.1	PRJNA902152	SAMN31749263		GCA_027360755.1	Illumina NovaSeq	CHINA		2020	N
GCF_027360775.1	PRJNA902152	SAMN31749261		GCA_027360775.1	Illumina NovaSeq	CHINA		2020	N
GCF_027360785.1	PRJNA902152	SAMN31749260		GCA_027360785.1	Illumina NovaSeq	CHINA		2020	N
GCF_027360795.1	PRJNA902152	SAMN31749259		GCA_027360795.1	Illumina NovaSeq	CHINA		2020	N
GCF_027360835.1	PRJNA902152	SAMN31749258		GCA_027360835.1	Illumina NovaSeq	CHINA		2020	N
GCF_027360855.1	PRJNA902152	SAMN31749257		GCA_027360855.1	Illumina NovaSeq	CHINA		2020	N
GCF_027360875.1	PRJNA902152	SAMN31749255		GCA_027360875.1	Illumina NovaSeq	CHINA		2020	N
GCF_027360895.1	PRJNA902152	SAMN31749254		GCA_027360895.1	Illumina NovaSeq	CHINA		2020	N
GCF_027360915.1	PRJNA902152	SAMN31749256		GCA_027360915.1	Illumina NovaSeq	CHINA		2020	N
GCF_027360935.1	PRJNA902152	SAMN31749253		GCA_027360935.1	Illumina NovaSeq	CHINA		2020	N
GCF_027360955.1	PRJNA902152	SAMN31749252		GCA_027360955.1	Illumina NovaSeq	CHINA		2020	N
GCF_027360965.1	PRJNA902152	SAMN31749250		GCA_027360965.1	Illumina NovaSeq	CHINA		2020	N
GCF_027360975.1	PRJNA902152	SAMN31749251		GCA_027360975.1	Illumina NovaSeq	CHINA		2020	N
GCF_027360985.1	PRJNA902152	SAMN31749249		GCA_027360985.1	Illumina NovaSeq	CHINA		2020	N
GCF_027361035.1	PRJNA902152	SAMN31749248		GCA_027361035.1	Illumina NovaSeq	CHINA		2017	N
GCF_027382295.1	PRJNA902152	SAMN31749298		GCA_027382295.1	Illumina NovaSeq	CHINA		2021	N
GCF_027382315.1	PRJNA902152	SAMN31749299		GCA_027382315.1	Illumina NovaSeq	CHINA		2021	N
GCF_027405905.1	PRJNA902152	SAMN31749295		GCA_027405905.1	Illumina NovaSeq	CHINA		2021	N
GCF_027405925.1	PRJNA902152	SAMN31749291		GCA_027405925.1	Illumina NovaSeq	CHINA		2019	N
GCF_027405965.1	PRJNA902152	SAMN31749286		GCA_027405965.1	Illumina NovaSeq	CHINA		2018	N
GCF_027405985.1	PRJNA902152	SAMN31749284		GCA_027405985.1	Illumina NovaSeq	CHINA		2018	N
GCF_027406205.1	PRJNA902152	SAMN31749292		GCA_027406205.1	Illumina NovaSeq	CHINA		2020	N
GCF_027406225.1	PRJNA902152	SAMN31749293		GCA_027406225.1	Illumina NovaSeq	CHINA		2019	N
GCF_044473905.1	PRJNA1173083	SAMN44287467		GCA_044473905.1	Illumina NextSeq	THAILAND	February 2023	2023	N

## Sheet: supplementary tableS1B
Supplementary Table S1B. BioProjects of ST764 in this study and corresponding source publications.
BioProject	Topic	BioProject Description	Reference
PRJDB10125	Whole genome sequencing of MRSA isolates from clinical setting (Apr-Sep, 2018)	All MRSA samples within a period of April to September, 2018, were collected from two hospital in Akiha-ward, Niigata, Japan, and sequenced by Illumina Miseq.
PRJDB10779	Staphylococcus aureus Japan Clone Library	This project includes the genomes of Staphylococcus aureus Japan Clone Library. The organisms were isolated from patients suffered from impetigo, Staphylococcal Scalded Skin Syndrome, furuncle, atopic dermatitis, sepsis, etc in Japanese hospitals.	Yamaguchi T, Hayashi T, Takami H, Ohnishi M, Murata T, Nakayama K, Asakawa K, Ohara M, Komatsuzawa H, Sugai M. Complete nucleotide sequence of a Staphylococcus aureus exfoliative toxin B plasmid and identification of a novel ADP-ribosyltransferase, EDIN-C. Infect Immun. 2001;69(12):7760-7771. doi:10.1128/IAI.69.12.7760-7771.2001.
PRJDB11172	MRSA from blood culture in Toho University Hospital	A study of the molecular epidemiological analysis of MRSA strains from blood culture in Toho university hospital in Japan. Whole genome sequencing will be performed for highly pathogenic strains.	Sato T, Yamaguchi T, Aoki K, Kajiwara C, Kimura S, Maeda T, Yoshizawa S, Sasaki M, Murakami H, Hisatsune J, Sugai M, Ishii Y, Tateda K, Urita Y. Whole-genome sequencing analysis of molecular epidemiology and silent transmissions causing meticillin-resistant Staphylococcus aureus bloodstream infections in a university hospital. J Hosp Infect. 2023 Sep;139:141-149. doi: 10.1016/j.jhin.2023.05.014. …
PRJDB11424	Genomic Characterization of ST1-t1784 CA-MRSA Isolates Prevalent in Kanto Region, Japan	From 2018-2019, we collected 164 MRSA isolates from 13 clinical sites in Kanto region, Japan. SCCmec typing and MLST analysis showed that SCCmec Type-IV CA-MRSA accounted for about 80% of the total and that 61 isolates belonged to clonal complex 1 (CC1) consisted of ST1 and ST1-related groups. In addition, spa typing showed that most of the CC1 isolates possessed t1784 type, whose prevalence was …
PRJDB12035	Epidemiology of Methicillin-Resistant Staphylococcus aureus Causing Bacterimia in Hiroshima, Japan 2008-2017	The prevalence of community-associated methicillin-resistant Staphylococcus aureus (CA-MRSA) strains has increased worldwide. However, epidemiological changes in epidemic MRSA clones in Japan are not well-characterized. In this study, the molecular epidemiological and clinical characteristics of patients with MRSA bacterimia in a Japanese tertiary care hospital were investigated. MRSA isolates ca…	Nonogaki R, Iijima A, Kawamura K, Kayama S, Sugai M, Yagi T, Arakawa Y, Doi Y, Suzuki M. PCR-based ORF typing of Klebsiella pneumoniae for rapid identification of global clones and transmission events. J Appl Microbiol. 2022;133(3):2050-2062. doi:10.1111/jam.15701.
PRJDB12488	Nationwide Surveillance of MRSA in Japan	We recruited participating medical institutions through a mailing list for the Japanese Association for Infectious Diseases in December 2018, and 51 Japanese hospitals participated in this surveillance. MRSA strains, which were detected in 2 or more sets of blood cultures at the same time, were collected at each hospital between January 22, 2019, and September 30, 2019. No MRSA strain meets the c…
PRJDB13532	Whole genome sequence of Staphylococcus aureus isolated in the intensive care unit of a tertiary medical hospital in Japan	In this study, Staphylococcus aureus isolated from the patients who had admitted in the intensive care unit of Hiroshima university hospital, a tertiary medical hospital in Japan, between June 1, 2017 and May 31, 2019, was analyzed using the whole genome sequence.	Inagawa T, Hisatsune J, Kutsuno S, Iwao Y, Koba Y, Kashiyama S, Ota K, Shime N, Sugai M. Genomic characterization of Staphylococcus aureus isolated from patients admitted to intensive care units of a tertiary care hospital: epidemiological risk of nasal carriage of virulent clone during admission. Microbiol Spectr. 2024 Jun 4;12(6):e0295023. doi: 10.1128/spectrum.02950-23. Epub 2024 May 6. PMID: …
PRJDB15501	Genomic surveillance of Staphylococcus aureus isolates from bloodstream infections in Japan	Comprehensive molecular epidemiology and clinical risk assessment of clonal spread of bloodstream infections-derived MRSA through integrated analysis are still insufficient in Japan. In this study, we reconstructed the phylogenetic relationships based on the whole-genome data of collection strains from almost all over Japan, the late 1990s and late 2010s periods, analyzed the profiles of antimicr…	Hisatsune J, Kutsuno S, Iwao Y, Ishida-Kuroki K, Yahara K, Kitamura N, Kajihara T, Kayama S, Sugawara Y, Kitagawa H, Ohge H, Mizukami T; JARBS-SA Consortium; Takahashi T, Kawano F, Sugai M. Staphylococcus aureus ST764-SCCmecII high-risk clone in bloodstream infections revealed through national genomic surveillance integrating clinical data. Nat Commun. 2025 Mar 19;16(1):2698. doi: 10.1038/s41467-…
PRJDB16052	Whole-genome sequencing of multidrug-resistant Staphylococcus aureus from companion animals in Japan	S. aureus strains derived from companion animals in Japan have a strong tendency toward multidrug resistance. Although companion animal-derived strains are considered to be genetically similar to human-derived strains, it is possible that S. aureus has undergone genome evolution by being carried by companion animals. Therefore, this study aims to elucidate the genome evolution and drug resistance…
PRJDB16315	Isolation of S. aureus from oral cavity and rectal of the residents in long-term care facilities	To know the prevalence of Staphylococcus aureus and MRSA from the residents in long-term care facilities, S. aureus and MRSA isolates were collected from oral cavity and rectal. The genome sequence of all isolates was conducted and the genes responsible for virulence and antibiotics resistance were identified. Then, the susceptibility of all isolates against various antibiotics were determined to…	Nishihama S, Kawada-Matsuo M, Le MN, Fujii A, Haruta A, Kajihara T, Hashimoto Y, Yoshikawa M, Aikawa T, Tsuga K, Ohge H, Sugai M, Shiba H, Komatsuzawa H. Oral colonization of antimicrobial-resistant bacteria in home health care participants and their association with oral and systemic status. Sci Rep. 2025 Feb 17;15(1):5776. doi: 10.1038/s41598-025-90037-9. PMID: 39962261; PMCID: PMC11832749.
PRJDB16917	Whole genome sequence of methicillin-resistant Staphylococcus aureus isolated from long-term care facility residents in Japan	We previously conducted a prospective cohort study to determine the prevalence of methicillin-resistant Staphylococcus aureus (MRSA) colonization among residents of four long-term care facilities (LTCFs) in Japan from August 1, 2018 to March 31, 2020. Ninety-three strains were collected in total. In this study, we performed whole genome sequencing of these isolates to elucidate the molecular epid…	Suzuki T, Sasahara T, Watanabe S, Kosami K, Akine D, Kinoshita Y, Cui L, Hatakeyama S. Genomic Analysis of MRSA for Evaluating Local Transmission Dynamics in Geriatric Long-Term Care Facilities in Japan. Antibiotics (Basel). 2025 Aug 30;14(9):874. doi: 10.3390/antibiotics14090874. PMID: 41009853; PMCID: PMC12466431.
PRJDB18935	Isolation of Staphylococcus aureus from oral and nasal cavity of dental patients	To investigate the frequency of S. aureus existence in oral and nasal cavity, S. aureus isolates were collected from the dental patients. Using the genome data, MLST analysis, genome comparison and analysis of virulence factors were conducted.	Kawayanagi T, Kawada-Matsuo M, Kusaka S, Yasutomi Y, Suzuki Y, Nishihama S, Le MN, Sugawara Y, Hisatsune J, Kutsuno S, Asakawa M, Takeshita T, Nomura R, Shiba H, Sugai M, Komatsuzawa H. Clinical and genetic analysis of oral and nasal staphylococcus aureus isolates in dental patients. Sci Rep. 2025 Apr 16;15(1):13149. doi: 10.1038/s41598-025-93773-0. PMID: 40240397; PMCID: PMC12003906.
PRJDB20339	Genome analysis of MRSA isolates from the NICU patients	Here we sequenced and analyzed more than 200 methicillin-resistant Staphylococcus aureus (MRSA) genomes from the NICU patients in the Kyushu University Hospital.
PRJDB6628	Whole genome sequence of methicillin-resistant Staphylococcus aureus	We performed whole genome sequence (WGS) of methicillin-resistant Staphylococcus aureus (MRSA) to reveal the key gene loci and/or the gene mutations that affect clinical manifestations of MRSA infection. WGS revealed a bacterial genotype affects the clinical characteristics of MRSA infection.
PRJDB71	Whole genome sequence of Staphylococcus aureus strain NN54	Analysis of whole genome sequence and detection of virulence factor mechanisms for strain NN54
PRJDB8599	The Complete Genome Sequence of 8 methicillin-resistant Staphylococcus aureus Strains	Staphylococcus aureus is a commensal bacterium and approximately 30% of the human population is colonized with S. aureus. On the other hand, it is well known as a major human pathogen and its infection lead a cause of various clinical symptoms including bacteremia and infective endocarditis as well as osteoarticular, skin and soft tissue, pleuropulmonary, and device-related infections. Methicilli…
PRJEB65285	WGS of Panton-Valentine leucocidin methicillin-resistant Staphylococcus aureus	Whole genome sequencing links cases dispersed in time, place and person while supporting HCW management in an outbreak of Panton-Valentine leucocidin methicillin-resistant Staphylococcus aureus	Mehra R, Meda M, Pichon B, Gentry V, Smith A, Nicholls M, Ryan Y, Woods J, Tote S. Whole-genome sequencing links cases dispersed in time, place, and person while supporting healthcare worker management in an outbreak of Panton-Valentine leucocidin meticillin-resistant Staphylococcus aureus; and a review of literature. J Hosp Infect. 2023 Nov;141:88-98. doi: 10.1016/j.jhin.2023.08.019. Epub 2023 S…
PRJEB84205	Evolutionary Patterns of Methicillin-Resistant Staphylococcus aureus from 2013 to 2023: A Longitudinal Genomics Study	Evolutionary Patterns of Methicillin-Resistant Staphylococcus aureus from 2013 to 2023: A Longitudinal Genomics Study
PRJNA1027597		Staphylococcus aureus genome sequensing	Kornienko M, Bespiatykh D, Abdraimova N, Gorodnichev R, Gostev V, Boldyreva D, Selezneva O, Veselovsky V, Pobeguts O, Smirnov I, Arapidi G, Klimina K, Shitikov E. Multiomics analysis of Staphylococcus aureus ST239 strains resistant to virulent Herelleviridae phages. Sci Rep. 2024 Nov 26;14(1):29375. doi: 10.1038/s41598-024-80909-x. PMID: 39592862; PMCID: PMC11599779.
PRJNA1048050	A foodborne outbreak case from Kunshan, Suzhou, China	The Suzhou Center for Disease Control and Prevention in Jiangsu Province, China collected 84 Staphylococcus aureus in 2016, including 40 outbreak strains of CC1
PRJNA1112625	Comparison of the Effectiveness of Core Genome Multilocus Sequence Typing and Polymerase Chain Reaction-Based Open Reading Frame Typing in Tracing Nosocomial Methicillin-Resistant Staphylococcus aureus Transmission	We performed polymerase chain reaction-based open reading frame typing (POT) and core genome multilocus sequence typing (cgMLST) to investigate the occurrence of nosocomial transmission of MRSA and to compare the results of these methods. POT and whole genome sequencing were performed in 83 MRSA isolates. The cgMLST proved more effective for identifying nosocomial transmissions compared to POT, h…	Mitsumoto-Kaseida F, Murata M, Ota K, Kaku N, Kosai K, Hasegawa H, Hayashi J, Yanagihara K. Comparison of the effectiveness of core genome multilocus sequence typing and polymerase chain reaction-based open reading frame typing in tracing nosocomial methicillin-resistant Staphylococcus aureus transmission. J Infect Chemother. 2025 Jan;31(1):102461. doi: 10.1016/j.jiac.2024.07.001. Epub 2024 Jul 4…
PRJNA1135503	Staphylococcus aureus Genome sequencing and assembly	Staphylococcus aureus ST5 and ST239	Li S, Huang W, Lyu H, Zhang Q, Ye Z, Lyu Y, Xu K, Chen T, Xi W, Chen X, Wang Y, Li M, He L. Genomic driver underlies clonal shift of methicillin-resistant Staphylococcus aureus in the healthcare setting. Emerg Microbes Infect. 2025 Dec;14(1):2576582. doi: 10.1080/22221751.2025.2576582. Epub 2025 Nov 3. PMID: 41094743; PMCID: PMC12584841.
PRJNA1173083	Molecular epidemiology of Staphylococcus aureus		Boonsilp S, Asavathanaboon T, Hongthawonsiri P, Pholkla P, Boonprasert V, Srikornvit N, et al. Predominance of the ST22-MRSA-IV-t32 clone and molecular epidemiology of methicillin-resistant Staphylococcus aureus in a tertiary hospital in Thailand. J Health Sci Med Res. 2025;43(6):e20251200. doi:10.31584/jhsmr.20251200.
PRJNA1176299	Whole-genome sequencing data of MRSA causing ear infections	These MRSA isolates were obtained from the ear discharge of 105 outpatients with ear infections in Shanghai, China. This study aims to analyze the genomic characteristics of MRSA associated with ear infections.	Sun Z, Chen J, Liu C, Tian Y, Ai F, Du J, Zhou W, Cao W, Guan M, Ding B. Genomic insights into the spread of methicillin-resistant Staphylococcus aureus involved in ear infections. BMC Infect Dis. 2025 May 6;25(1):661. doi: 10.1186/s12879-025-11052-9. PMID: 40329191; PMCID: PMC12054198.
PRJNA1190906		Staphylococcus aureus from food (food poisoning), sentinel hospitals, and regional hospitals	Zhang J, Gao Y, Zhao J, Ji L, Guo C, Niu J, Li H, Zahoor MA. Genome analysis of Staphylococcus aureus isolated from the feces of diarrheal patients in the region of East China, 2019–2024. Int J Food Sci. 2026;2026:5547073. doi:10.1155/ijfo/5547073.
PRJNA1248392	Staphylococcus aureus isolates from Shanghai, China		Jiang S, Gao P, Shen P, Hou S, Xiao C, Kao RYT, Ho P-L, Xiao Y, Cao H. Global emergence and evolution of Staphylococcus aureus clonal complex 59. mSystems. 2026 Feb 17;11(2):e0149225. doi: 10.1128/msystems.01492-25. Epub 2025 Dec 31. PMID: 41474829; PMCID: PMC12911391.
PRJNA357982	Staphylococcus aureus Genome sequencing and assembly	Next-generation sequencing and analysis of MRSA obtained in 2009 and 2013
PRJNA587799	Methicillin-resistant Staphylococcus aureus isolates from food in China	To determine the prevalence of food-related MRSA in China
PRJNA660290	Staphylococcus aureus Raw sequence reads	Renji-Huashan 2008-2018 ST5 MRSA/MSSA	Jian Y, Zhao L, Zhao N, Lv HY, Liu Y, He L, Liu Q, Li M. Increasing prevalence of hypervirulent ST5 methicillin susceptible Staphylococcus aureus subtype poses a serious clinical threat. Emerg Microbes Infect. 2021 Dec;10(1):109-122. doi: 10.1080/22221751.2020.1868950. PMID: 33355507; PMCID: PMC7832517.
PRJNA692064	Community acquired Methicillin-resistant Staphylococcus aureus from hospitalized patients	This study aimed to firstly report the genetic characterization of a clinical CA-MRSA isolate collected from hospitalized patients in Thailand	Santimaleeworagun W, Preechachuawong P, Samret W, Jitwasinkul T. The First Report of a Methicillin-Resistant Staphylococcus aureus Isolate Harboring Type IV SCCmec in Thailand. Pathogens. 2021 Apr 4;10(4):430. doi: 10.3390/pathogens10040430. PMID: 33916527; PMCID: PMC8066656.
PRJNA745518	Complete genome of Methicillin-resistant Staphylococcus aureus (MRSA)	Determination of the whole-genome sequence of the MRSA isolated from blood specimen
PRJNA749878	Staphylococcus aureus Raw sequence reads	Whole-genome dynamic epidemiology and characterization of Methicillin-Resistant Staphylococcus aureus strains from bacteremia in China	Jin Y, Zhou W, Zhan Q, Zheng B, Chen Y, Luo Q, Shen P, Xiao Y. Genomic Epidemiology and Characterization of Methicillin-Resistant Staphylococcus aureus from Bloodstream Infections in China. mSystems. 2021 Dec 21;6(6):e0083721. doi: 10.1128/mSystems.00837-21. Epub 2021 Nov 2. PMID: 34726482; PMCID: PMC8562482.
PRJNA764055	Staphylococcus aureus Genome sequencing and assembly	The whole genome sequencing of these strains is to better understand the genetic information of the strains so that epidemiological investigations can be carried out. For example, when the antimicrobial resistance rate of bacteria is getting higher and higher, gene sequencing can be used to reveal the drug resistance of bacteria, whether there are genetic mutations in the bacteria, and it can als…	Zhao H, Wang X, Wang B, Xu Y, Rao L, Wan B, Guo Y, Wu X, Yu J, Chen L, Li M, Yu F. The Prevalence and Determinants of Fusidic Acid Resistance Among Methicillin-Resistant Staphylococcus aureus Clinical Isolates in China. Front Med (Lausanne). 2021 Nov 30;8:761894. doi: 10.3389/fmed.2021.761894. PMID: 34917634; PMCID: PMC8669822.
PRJNA781402	Identification of molecular markers and genome analyses of methicillin-resistant Staphylococcus aureus with reduced vancomycin susceptibility from whole genome sequencing data	Molecular characterization of MRSA isolated during August 2012 to July 2015. The major strains of MRSA SCCmec Type II were scrutinized by whole genome sequencing (WGS). Phylogenetic tree construction, multi-locus sequence typing (MLST), Spa typing and virulence genes determination were carried out from WGS data.
PRJNA797179	Queensland Genomics infectious diseases genomic surveillance implementation project	Every year, between 165,000 and 200,000 Australians contract a healthcare-associated infection, causing significant ill health and costs to the health system. This project will sequence the genomes of multi-drug resistant bacteria suspected in patients in Queensland Health facilities, Queensland nursing homes and remote communities. This means the number of healthcare-associated infections will r…	Forde BM, Bergh H, Cuddihy T, Hajkowicz K, Hurst T, Playford EG, Henderson BC, Runnegar N, Clark J, Jennison AV, Moss S, Hume A, Leroux H, Beatson SA, Paterson DL, Harris PNA. Clinical Implementation of Routine Whole-genome Sequencing for Hospital Infection Control of Multi-drug Resistant Pathogens. Clin Infect Dis. 2023 Feb 8;76(3):e1277-e1284. doi: 10.1093/cid/ciac726. PMID: 36056896.
PRJNA800603	Staphylococcus aureus Genome sequencing and assembly	The genomes of Staphylococcus aureus relates to fosfomycin resistance
PRJNA803935	Staphylococcus aureus epidemic lineage ST5 and ST239	To elucidate the major underlying mechanisms of fosfomycin resistance by phylogenetic analysis	Chen T, Zhao L, Liu Y, Wang Y, Jian Y, Zhao N, Yang Z, Wang X, Liu Q, Li M. Mechanisms of high-level fosfomycin resistance in Staphylococcus aureus epidemic lineage ST5. J Antimicrob Chemother. 2022 Sep 30;77(10):2816-2826. doi: 10.1093/jac/dkac236. PMID: 35848785; PMCID: PMC9525092.
PRJNA811232	Staph100	Staphylococcus spp. from clinical samples
PRJNA814829	Multidrug-resistant ESKAPEE pathogens from clinical samples in Thailand	This study reports the identification and molecular characterization of AMR genes in ESKAPEE pathogens isolated from samples collected from 2017-2018 from Queen Sirikit Naval Hospital located in Chonburi province, Thailand. Whole-genome sequencing was performed and analyzed at Multidrug resistant organism Repository and Surveillance Network (MRSN), Walter Reed Army Institute of Research, Silver S…	Ruekit S, Srijan A, Serichantalergs O, Margulieux KR, Mc Gann P, Mills EG, Stribling WC, Pimsawat T, Kormanee R, Nakornchai S, Sakdinava C, Sukhchat P, Wojnarski M, Demons ST, Crawford JM, Lertsethtakarn P, Swierczewski BE. Molecular characterization of multidrug-resistant ESKAPEE pathogens from clinical samples in Chonburi, Thailand (2017-2018). BMC Infect Dis. 2022 Aug 17;22(1):695. doi: 10.118…
PRJNA816280	Staphylococcus aureus Genome sequencing
PRJNA860943	Staphylococcus aureus Genome sequencing and assembly	MRSA pneumonia	Fan YX, Chen MT, Li NY, Liu XF, Yang MJ, Chen YC, Liang XY, Wu JF, Guo BN, Song SC, Zhu YQ, Zhang FY, Hang JQ, Wu SB, Shen B, Li HY, Wang Q, Luo XM, Chen QG, Zhang HF, Wang RL, Shen LH, Fu FM, Song XL, Zhang J. Sequence Type 5 (ST5) as a Possible Predictor of Bacterial Persistence in Adult Patients with Methicillin-Resistant Staphylococcus aureus Pneumonia Treated with Vancomycin. Microbiol Spect…
PRJNA880488	Dutch MRSA surveillance with publication keys RIVM_M037000-RIVM_M039999	Isolates collected for the Dutch MRSA surveillance with publication keys RIVM_M037000-RIVM_M039999	Schouls LM, Witteveen S, van Santen-Verheuvel M, de Haan A, Landman F, van der Heide H, Kuijper EJ, Notermans DW, Bosch T, Hendrickx APA; Dutch MRSA surveillance study group. Molecular characterization of MRSA collected during national surveillance between 2008 and 2019 in the Netherlands. Commun Med (Lond). 2023 Sep 12;3(1):123. doi: 10.1038/s43856-023-00348-z. PMID: 37700016; PMCID: PMC10497500.
PRJNA881641	Staphylococcus aureus Genome sequencing and assembly	Methicillin-resistant staphylococcus aureus (MRSA), a common human pathogen in nosocomial infections, has emerged as a global pathogen in hospital and community settings and imposes a high burden on healthcare resources and significantly contributes to morbidity and mortality.	Guo Y, Xu L, Wang B, Rao L, Xu Y, Wang X, Zhao H, Yu J, Zhou Y, Yu F. Dissemination of Methicillin-Resistant Staphylococcus aureus Sequence Type 764 Isolates with Mupirocin Resistance in China. Microbiol Spectr. 2023 Feb 14;11(1):e0379422. doi: 10.1128/spectrum.03794-22. Epub 2023 Jan 9. PMID: 36622214; PMCID: PMC9927232.
PRJNA881825	Dutch MRSA surveillance with publication keys RIVM_M000000-RIVM_M036999-paired-end reads	Dutch MRSA surveillance with publication keys RIVM_M000000-RIVM_M036999-paired-end reads	Schouls LM, Witteveen S, van Santen-Verheuvel M, de Haan A, Landman F, van der Heide H, Kuijper EJ, Notermans DW, Bosch T, Hendrickx APA; Dutch MRSA surveillance study group. Molecular characterization of MRSA collected during national surveillance between 2008 and 2019 in the Netherlands. Commun Med (Lond). 2023 Sep 12;3(1):123. doi: 10.1038/s43856-023-00348-z. PMID: 37700016; PMCID: PMC10497500.
PRJNA902152	Staphylococcus aureus Genome sequencing and assembly	Staphylococcus aureus strain chromosome, complete genome	Xiao Y, Han W, Wang B, Xu Y, Zhao H, Wang X, Rao L, Zhang J, Shen L, Zhou H, Hu L, Shi J, Yu J, Guo Y, Xia H, Yu F. Phylogenetic analysis and virulence characteristics of methicillin-resistant Staphylococcus aureus ST764-SCCmec II: an emerging hypervirulent clone ST764-t1084 in China. Emerg Microbes Infect. 2023 Dec;12(1):2165969. doi: 10.1080/22221751.2023.2165969. PMID: 36628606; PMCID: PMC9870…
PRJNA910845	Molecular characterization of Methicillin-resistant Staphylococcus aureus clones among inpatients of acute care hospitals in the Kyoto and Shiga regions, Japan	The aim of this study is to characterize major clonal lineages of methicillin-resistant Staphylococcus aureus isolates among inpatients of acute care hospitals in the Kyoto and Shiga regions, Japan

## Sheet: supplementary tableS1A (2)
Supplementary Table S1C. Mapping quality statistics.
Isolate/Accession ID	startpos	endpos	numreads	covbases	coverage	meandepth	meanbaseq	meanmapq
DRR123069	1	2898311	5183943	2890792	99.7406	268.245	35.5	58.9
DRR123077	1	2898311	5459874	2890861	99.743	282.52	35.3	59
DRR123099	1	2898311	6799398	2835859	97.8452	351.836	35.5	59
DRR123102	1	2898311	7089038	2884470	99.5224	366.224	36.2	59
DRR123111	1	2898311	4844345	2897725	99.9798	250.677	35.6	59
DRR123115	1	2898311	6809905	2877956	99.2977	352.382	35.6	58.9
DRR123125	1	2898311	5907116	2875584	99.2159	305.669	35.5	59
DRR123130	1	2898311	6160731	2890072	99.7157	318.788	35.5	59
DRR123132	1	2898311	5896642	2890409	99.7274	305.119	35.6	59
DRR123133	1	2898311	6214834	2875954	99.2286	321.591	35.5	58.8
DRR123155	1	2898311	5706723	2816862	97.1898	295.293	35.6	58.9
DRR123174	1	2898311	8027434	2881083	99.4056	276.925	36	59
DRR123188	1	2898311	7756689	2881102	99.4062	267.594	36.3	58.9
DRR123205	1	2898311	7588530	2866400	98.899	261.781	36.1	59
DRR123214	1	2898311	9386565	2889111	99.6826	323.81	36.4	59
DRR187559	1	2898311	810577	2870895	99.0541	57.649	34.1	59.1
DRR187565	1	2898311	1656697	2877110	99.2685	114.259	34.5	58.9
DRR236022	1	2898311	1143099	2887298	99.62	73.8714	36	58.3
DRR236043	1	2898311	649164	2881425	99.4174	48.5151	35.7	58.1
DRR236050	1	2898311	1256387	2881277	99.4123	77.8018	36	58.3
DRR236063	1	2898311	853503	2875724	99.2207	57.1551	36.2	57.9
DRR236064	1	2898311	1379666	2878475	99.3156	75.359	36.4	58.1
DRR236078	1	2898311	1209312	2885361	99.5532	81.086	36	58.3
DRR236079	1	2898311	1106944	2884236	99.5144	82.923	36.6	57.4
DRR236108	1	2898311	670319	2855294	98.5158	49.9339	35.9	57.3
DRR236120	1	2898311	890293	2869855	99.0182	61.0949	35.8	58.3
DRR236129	1	2898311	1063389	2869519	99.0066	67.148	36	58.2
DRR236145	1	2898311	1014212	2805124	96.7848	67.9013	35.9	57.6
DRR236146	1	2898311	1161647	2809860	96.9482	71.1712	36	58.2
DRR236154	1	2898311	1023378	2869578	99.0086	66.8622	35.5	58.2
DRR236165	1	2898311	1207310	2856466	98.5562	74.1511	36.6	58.2
DRR236166	1	2898311	1181669	2859733	98.6689	72.0822	36.9	58.3
DRR236167	1	2898311	1182155	2867126	98.924	71.0067	36.6	58.5
DRR257865	1	2898311	175164	2888820	99.6725	15.1579	31.4	59.1
DRR257869	1	2898311	184188	2877738	99.2902	16.0312	31.3	59.1
DRR257886	1	2898311	342242	2879093	99.3369	29.5042	31.5	59.1
DRR257887	1	2898311	365042	2879914	99.3653	32.7673	31.2	59.1
DRR257902	1	2898311	906192	2880663	99.3911	76.7661	33.8	59
DRR257910	1	2898311	315663	2880258	99.3771	26.1819	33.9	59
DRR257914	1	2898311	736712	2880931	99.4003	60.4059	34	59.1
DRR257915	1	2898311	939879	2872754	99.1182	78.1487	33.9	59.1
DRR272576	1	2898311	2607124	2854553	98.4902	135.773	38.5	58.2
DRR272581	1	2898311	3006117	2844850	98.1554	156.551	38.6	57.9
DRR272602	1	2898311	1907967	2847126	98.234	99.3571	38.7	58.1
DRR272606	1	2898311	2557011	2867489	98.9366	133.16	38.8	57.8
DRR272607	1	2898311	2811655	2860015	98.6787	146.425	38.7	58
DRR272609	1	2898311	3128897	2885283	99.5505	162.947	38.7	58.2
DRR272613	1	2898311	2170978	2884511	99.5239	113.057	38.7	58
DRR272663	1	2898311	2298330	2876657	99.2529	119.684	38.5	58.4
DRR291646	1	2898311	702598	2845268	98.1699	36.1501	39.7	58.7
DRR291663	1	2898311	400047	2856700	98.5643	20.5221	39.7	57.5
DRR291708	1	2898311	1082509	2852206	98.4092	55.7523	39.7	58.5
DRR311540	1	2898311	772164	2878185	99.3056	45.5177	38.2	58.8
DRR311541	1	2898311	864751	2855294	98.5158	45.0195	38.9	58.5
DRR311553	1	2898311	1139082	2871835	99.0865	66.9089	37.6	58.6
DRR311556	1	2898311	1417056	2891867	99.7777	73.6561	39	58.8
DRR311568	1	2898311	1192133	2887412	99.624	61.9582	39	58.8
DRR311571	1	2898311	1620933	2868315	98.9651	84.2396	39.2	58.8
DRR311574	1	2898311	1537228	2881969	99.4362	79.8767	39.2	58.8
DRR311575	1	2898311	1305640	2885605	99.5616	67.8642	39.1	58.8
DRR311581	1	2898311	1394111	2890606	99.7342	72.4781	39	58.6
DRR311582	1	2898311	1125645	2892622	99.8037	58.5173	39	58.7
DRR311583	1	2898311	1191609	2870233	99.0312	61.9486	39	58.8
DRR311586	1	2898311	1350532	2883604	99.4926	70.1946	39.1	58.8
DRR311587	1	2898311	1535452	2879715	99.3584	79.7667	39.1	58.8
DRR311588	1	2898311	1251621	2868295	98.9644	65.0679	39	58.8
DRR311589	1	2898311	1103871	2868471	98.9704	57.3346	39.2	58.8
DRR311591	1	2898311	1399589	2873052	99.1285	72.7614	39	58.8
DRR311610	1	2898311	1498238	2892264	99.7914	77.8782	39.1	58.8
DRR311613	1	2898311	1536515	2875153	99.201	79.8442	39.2	58.8
DRR311615	1	2898311	1671831	2891947	99.7804	86.8997	39.1	58.7
DRR311618	1	2898311	1554255	2853379	98.4497	80.7773	39.1	58.7
DRR311619	1	2898311	1537016	2892154	99.7876	79.8743	39.2	58.8
DRR311623	1	2898311	1419490	2890723	99.7382	73.7867	39.1	58.9
DRR311625	1	2898311	1497237	2890960	99.7464	77.804	39.2	58.6
DRR311627	1	2898311	1441571	2884663	99.5291	74.922	39.1	58.8
DRR311631	1	2898311	1501379	2891656	99.7704	78.0037	39.1	58.8
DRR311632	1	2898311	1535663	2870774	99.0499	79.819	39.1	58.8
DRR311633	1	2898311	1547162	2891945	99.7804	80.4091	39.1	58.8
DRR311634	1	2898311	1528396	2874639	99.1832	79.4363	39.1	58.9
DRR311636	1	2898311	1309267	2892416	99.7966	68.0279	39	58.7
DRR311637	1	2898311	1609569	2891453	99.7634	83.6385	39.2	58.8
DRR311642	1	2898311	1257579	2892680	99.8057	65.3513	39.1	58.7
DRR311644	1	2898311	1441051	2883543	99.4905	74.884	39.2	58.8
DRR311645	1	2898311	1466995	2868788	98.9814	76.2428	39.1	58.7
DRR311646	1	2898311	1729114	2890744	99.7389	89.8663	39.1	58.7
DRR311649	1	2898311	1649960	2892589	99.8026	85.7637	39.1	58.8
DRR311651	1	2898311	1419295	2871605	99.0786	73.7751	39.1	58.8
DRR311652	1	2898311	1396161	2883883	99.5022	72.5641	39.1	58.8
DRR311653	1	2898311	1349631	2859075	98.6462	70.1191	39.2	58.8
DRR311654	1	2898311	1367033	2868498	98.9714	71.0469	39.1	58.8
DRR311655	1	2898311	1211603	2876681	99.2537	62.9785	39	58.8
DRR311657	1	2898311	1242533	2871436	99.0727	64.5853	39.1	58.8
DRR311659	1	2898311	1404900	2892605	99.8031	73.0222	39.1	58.7
DRR311662	1	2898311	1582924	2892344	99.7941	82.2924	39.1	58.8
DRR311664	1	2898311	1517956	2885311	99.5515	78.8992	39.1	58.8
DRR311675	1	2898311	1318590	2870859	99.0528	68.522	39.1	58.8
DRR311678	1	2898311	1553091	2881443	99.418	80.7251	39.1	58.8
DRR311680	1	2898311	1389509	2884221	99.5139	72.218	39.1	58.8
DRR311683	1	2898311	1454486	2874207	99.1683	75.6039	39.1	58.8
DRR311687	1	2898311	1462721	2880851	99.3976	76.0144	39.1	58.8
DRR311692	1	2898311	1369907	2866319	98.8962	71.1983	39.1	58.8
DRR311696	1	2898311	1615722	2871935	99.09	83.9781	39.1	58.7
DRR311710	1	2898311	1225824	2877257	99.2736	63.7305	39.1	58.8
DRR311711	1	2898311	1370702	2872176	99.0983	71.2266	39.2	58.7
DRR311714	1	2898311	1505424	2892611	99.8033	78.2079	39.2	58.8
DRR311721	1	2898311	1015031	2862182	98.7534	52.7487	38.9	58.8
DRR311723	1	2898311	1401316	2880221	99.3758	72.8291	39	58.8
DRR311724	1	2898311	1363031	2871982	99.0916	70.8209	39.1	58.6
DRR311727	1	2898311	1253022	2891801	99.7754	65.1492	38.9	58.8
DRR311729	1	2898311	1435235	2867368	98.9324	74.6104	39	58.8
DRR328653	1	2898311	185480	2876193	99.2369	19.2415	34.4	59.2
DRR328735	1	2898311	474801	2847736	98.255	49.2375	35.5	59.1
DRR328781	1	2898311	225240	2842193	98.0638	23.363	34.9	58.9
DRR328806	1	2898311	189059	2867034	98.9209	19.5922	33.4	58.7
DRR328820	1	2898311	254447	2857600	98.5954	26.4063	35.7	59.1
DRR328826	1	2898311	201615	2875232	99.2037	20.8932	33.3	59
DRR328864	1	2898311	244924	2844236	98.1343	25.4139	35.8	59
DRR328870	1	2898311	530882	2844088	98.1292	55.0716	36.2	59
DRR375644	1	2898311	2094401	2870214	99.0306	108.786	39.4	58.6
DRR375651	1	2898311	391490	2821043	97.334	20.2235	39	58.7
DRR375671	1	2898311	3030167	2893569	99.8364	157.432	39.4	58.6
DRR375683	1	2898311	2361348	2891404	99.7617	122.851	39.1	58.4
DRR375693	1	2898311	1540463	2865155	98.856	80.0069	39.4	58.3
DRR375725	1	2898311	791609	2876595	99.2507	40.7906	39.4	58.4
DRR375727	1	2898311	723239	2886327	99.5865	37.6601	38.4	56.6
DRR375734	1	2898311	1326015	2890374	99.7262	68.7994	39.4	58.2
DRR375741	1	2898311	668575	2855944	98.5382	34.5756	38.8	56.9
DRR375765	1	2898311	1131233	2861041	98.7141	58.7371	39.3	58.6
DRR375775	1	2898311	1663635	2891741	99.7733	86.3478	39.4	58.6
DRR375812	1	2898311	1654404	2866224	98.8929	85.971	39.3	58.6
DRR375824	1	2898311	1535252	2862084	98.7501	79.6445	39.4	58.6
DRR375885	1	2898311	2213494	2846700	98.2193	115.281	38.6	58.5
DRR375887	1	2898311	3667729	2845020	98.1613	191.022	38.6	58.5
DRR375913	1	2898311	2360724	2889038	99.6801	122.938	38.3	56.3
DRR375925	1	2898311	2452622	2890536	99.7317	127.736	38.6	58.3
DRR375931	1	2898311	1698164	2859350	98.6557	88.4441	38.4	57.9
DRR375934	1	2898311	1469804	2857166	98.5804	76.4699	38.8	57.9
DRR375960	1	2898311	4010349	2858338	98.6208	208.857	38.7	57.9
DRR375989	1	2898311	1089578	2873514	99.1444	56.6814	38.8	58.8
DRR375995	1	2898311	1195021	2858297	98.6194	62.1068	39.4	58.6
DRR376016	1	2898311	1782903	2867172	98.9256	92.8528	38.6	58.4
DRR376025	1	2898311	1325830	2858524	98.6272	69.051	38.7	58.5
DRR376175	1	2898311	1145923	2859255	98.6525	59.6654	38.5	57.6
DRR456295	1	2898311	944683	2855456	98.5214	49.1786	38.7	58.5
DRR456363	1	2898311	1438433	2842832	98.0858	74.6859	38.3	58.7
DRR456370	1	2898311	1154903	2846629	98.2168	59.8929	38.4	58.7
DRR456381	1	2898311	1653444	2889525	99.6969	86.1146	38.6	58.5
DRR456459	1	2898311	1347055	2842913	98.0886	103.849	36.4	58.9
DRR456466	1	2898311	4028928	2835166	97.8213	209.828	38.6	58.6
DRR456546	1	2898311	2529033	2860678	98.7016	131.721	39.2	58.4
DRR456628	1	2898311	1578478	2889819	99.707	82.1297	38.3	58.4
DRR456630	1	2898311	2448832	2765121	95.4046	127.295	38.2	58.5
DRR456648	1	2898311	2706446	2856924	98.572	140.953	38.5	58.7
DRR456658	1	2898311	1087361	2890197	99.72	56.6043	38.7	58.5
DRR456679	1	2898311	3624295	2891823	99.7761	171.555	35.7	58.7
DRR456699	1	2898311	3035410	2875213	99.2031	158.098	39.2	58.3
DRR456733	1	2898311	1326040	2876158	99.2357	68.8086	38.2	58.6
DRR456758	1	2898311	1048388	2858307	98.6197	54.5968	38.9	58.4
DRR456788	1	2898311	745646	2831767	97.704	38.8292	38.8	58.4
DRR456805	1	2898311	1156743	2872445	99.1075	101.122	36.6	58.7
DRR456825	1	2898311	1424113	2858987	98.6432	74.0914	38.3	58.6
DRR456834	1	2898311	1085339	2861583	98.7328	56.3925	38.6	58.8
DRR456849	1	2898311	1701717	2872529	99.1104	88.6186	38.5	58.6
DRR456852	1	2898311	2962118	2873400	99.1405	154.259	38.5	58.6
DRR456864	1	2898311	2032507	2875349	99.2077	105.843	38.4	58.2
DRR456869	1	2898311	1678498	2872821	99.1205	87.416	39.3	58.3
DRR456871	1	2898311	1877937	2872305	99.1027	97.8036	39.2	58.3
DRR457318	1	2898311	1512677	2888068	99.6466	78.3454	37.9	58.8
DRR457322	1	2898311	2551098	2890499	99.7305	132.825	38.9	58.6
DRR457332	1	2898311	1521315	2888141	99.6491	78.9009	37.8	58.7
DRR457338	1	2898311	922393	2868325	98.9654	47.6533	38	58.5
DRR457345	1	2898311	1369811	2866107	98.8889	71.0899	38.2	58.6
DRR457351	1	2898311	1535025	2888906	99.6755	79.7712	38.1	58.7
DRR457356	1	2898311	1708420	2890857	99.7428	88.7861	38.1	58.7
DRR457357	1	2898311	2270612	2890034	99.7144	117.996	38	58.7
DRR457359	1	2898311	1195004	2890294	99.7234	94.8761	36.6	58.8
DRR457361	1	2898311	3435024	2891072	99.7502	178.365	38.3	58.6
DRR457373	1	2898311	420305	2880893	99.399	21.6876	38.7	58.2
DRR457386	1	2898311	1477257	2890559	99.7325	76.7006	38.1	58.6
DRR457391	1	2898311	897676	2857337	98.5863	46.4503	38.2	58.4
DRR457392	1	2898311	976133	2856326	98.5514	71.6748	36.5	58.8
DRR457400	1	2898311	1613727	2865672	98.8739	83.8476	38.6	58.3
DRR457410	1	2898311	2908475	2861913	98.7442	151.272	38.1	58.7
DRR457425	1	2898311	4156681	2886563	99.5947	216.237	38.1	58.7
DRR457426	1	2898311	2887655	2884833	99.535	150.084	38.1	58.6
DRR457428	1	2898311	1888305	2861966	98.746	98.1218	38.1	58.6
DRR457430	1	2898311	1540535	2885046	99.5423	121.53	36.5	58.8
DRR457441	1	2898311	1414859	2890244	99.7217	118.761	36.4	58.8
DRR457448	1	2898311	1197308	2881403	99.4166	76.7776	35.8	58.9
DRR457451	1	2898311	1111305	2858007	98.6094	57.6012	38.2	58.6
DRR457455	1	2898311	1351588	2883462	99.4877	106.49	36.7	58.8
DRR457456	1	2898311	1325385	2881386	99.416	110.305	36.1	58.8
DRR484092	1	2898311	1308251	2824982	97.4699	68.143	39.1	58.2
DRR484105	1	2898311	1134497	2833204	97.7536	59.0868	39.1	58.4
DRR484131	1	2898311	1230051	2832511	97.7297	64.0627	39.1	58.4
DRR484241	1	2898311	1314207	2834246	97.7896	68.4479	39.2	58
DRR484277	1	2898311	1746784	2873329	99.138	90.9802	39.2	58.3
DRR484375	1	2898311	649236	2866940	98.9176	33.8158	39.2	58.3
DRR484402	1	2898311	834409	2841838	98.0515	43.444	39.1	58.2
DRR484438	1	2898311	1254556	2862004	98.7473	65.336	39.1	58.2
DRR484442	1	2898311	933681	2850398	98.3469	48.621	39	58.5
DRR498637	1	2898311	1794692	2879585	99.3539	93.4674	38.8	58.1
DRR498648	1	2898311	1482991	2832191	97.7187	77.2275	38.8	58.4
DRR510804	1	2898311	1535805	2846224	98.2028	127.284	35.9	58.9
DRR510805	1	2898311	1746037	2889871	99.7088	141.386	36	59
DRR510808	1	2898311	365467	2843256	98.1004	35.8897	35.1	59.1
DRR510809	1	2898311	901227	2844909	98.1575	80.6352	35.6	59
DRR510810	1	2898311	1537827	2889902	99.7099	138.99	35.5	59
DRR510811	1	2898311	638341	2844293	98.1362	58.5665	35.4	59
DRR510813	1	2898311	890505	2879104	99.3373	85.064	34.7	59
DRR510834	1	2898311	296958	2864806	98.844	27.692	35.6	58.8
DRR510853	1	2898311	2584078	2881100	99.4062	134.252	38.7	58
DRR510878	1	2898311	4147119	2891064	99.75	215.495	38.5	58
DRR510886	1	2898311	2461571	2889244	99.6872	128.117	36.1	59
DRR610233	1	2898311	3877198	2890373	99.7261	201.817	39.4	58.9
DRR610260	1	2898311	2274256	2851581	98.3877	118.464	38.6	58.1
DRR610261	1	2898311	1884665	2841996	98.057	98.1681	38.7	57.7
DRR660351	1	2898311	2522285	2805237	96.7887	87.8701	38.4	58.9
DRR660572	1	2898311	1067404	2845748	98.1864	106.874	36.1	59
DRR660573	1	2898311	1492345	2846347	98.2071	148.519	36.1	59
ERR11870964	1	2898311	3986803	2893831	99.8454	137.022	38.3	58.8
ERR11870965	1	2898311	4866290	2893901	99.8478	167.213	38.3	58.8
ERR14128676	1	2898311	2418832	2854743	98.4968	124.789	36.3	58.6
ERR14128678	1	2898311	1641059	2851345	98.3795	84.6681	36.3	58.6
ERR14128679	1	2898311	2631694	2851873	98.3978	135.782	36.1	58.6
ERR14128683	1	2898311	2296895	2855214	98.513	118.522	36.1	58.6
ERR14128685	1	2898311	2062906	2851459	98.3835	106.439	36.1	58.5
ERR14128687	1	2898311	2721541	2855309	98.5163	140.42	36.3	58.5
ERR14128691	1	2898311	2603346	2855637	98.5276	134.347	36.1	58.5
ERR14128692	1	2898311	2490260	2854792	98.4985	128.489	36.1	58.5
ERR14128693	1	2898311	2885714	2855266	98.5148	148.921	36.1	58.5
ERR14128696	1	2898311	2363629	2851794	98.395	121.943	36.3	58.5
ERR14128697	1	2898311	2168328	2854722	98.4961	111.865	36.3	58.5
ERR14128698	1	2898311	2239758	2851691	98.3915	115.586	36.3	58.4
ERR14128700	1	2898311	1524797	2854661	98.494	78.6802	36.1	58.5
ERR14128701	1	2898311	2075887	2855051	98.5074	107.109	36.1	58.5
ERR14128702	1	2898311	2814402	2855051	98.5074	145.202	36.3	58.5
ERR14128703	1	2898311	2111960	2854848	98.5004	108.957	36.3	58.6
ERR14128704	1	2898311	2835416	2855572	98.5254	146.29	36.1	58.5
ERR14128706	1	2898311	3048384	2855177	98.5118	157.258	36.3	58.5
ERR14128707	1	2898311	1753359	2854717	98.4959	90.4577	36.1	58.6
ERR14128709	1	2898311	2325137	2855427	98.5204	119.974	36.3	58.5
ERR14128712	1	2898311	1710077	2850151	98.3383	88.1896	36.1	58.5
ERR14128724	1	2898311	2248660	2855253	98.5144	115.919	36.3	58.6
ERR14128734	1	2898311	1043651	2867350	98.9318	53.8319	36.3	58.3
ERR14128738	1	2898311	1465262	2851741	98.3932	75.5466	36.1	58.5
ERR14128746	1	2898311	1095921	2855044	98.5072	56.5286	36.3	58.4
ERR14128748	1	2898311	2405695	2855065	98.5079	124.115	36.3	58.6
ERR14128750	1	2898311	1824307	2869114	98.9926	94.0701	36.1	58.6
ERR14128752	1	2898311	2082823	2856382	98.5533	107.514	36.1	58.5
ERR14128758	1	2898311	1236276	2854957	98.5042	63.6237	36.1	58.7
ERR14128759	1	2898311	1846586	2855093	98.5089	95.2645	36.1	58.7
ERR14128761	1	2898311	955617	2854220	98.4787	49.3072	36.3	58.5
ERR14128762	1	2898311	849595	2855278	98.5152	43.8353	36.3	58.6
ERR14128763	1	2898311	2164768	2870094	99.0264	111.671	36.3	58.5
ERR14128764	1	2898311	2213732	2869492	99.0057	114.163	36.3	58.6
ERR14128768	1	2898311	2124353	2855236	98.5138	109.699	36.1	58.5
ERR14128771	1	2898311	1715033	2854666	98.4941	88.546	36.1	58.7
ERR14128774	1	2898311	1760967	2869551	99.0077	90.8825	36.3	58.4
ERR14128775	1	2898311	1913354	2867754	98.9457	98.7546	36.3	58.4
ERR14128776	1	2898311	2081901	2855319	98.5167	107.501	36.1	58.6
ERR14128777	1	2898311	2171450	2855109	98.5094	112.178	36.1	58.6
ERR14128782	1	2898311	1059632	2826031	97.5061	54.6816	36.3	58.5
ERR14128785	1	2898311	809401	2854739	98.4966	41.7892	36.3	58.5
ERR14128786	1	2898311	996470	2855008	98.5059	51.4593	36.3	58.6
ERR14128787	1	2898311	1604803	2851272	98.377	82.8042	36.3	58.5
ERR14128793	1	2898311	2340231	2855110	98.5094	120.813	36.1	58.5
ERR14128795	1	2898311	1562790	2854910	98.5025	80.6712	36.1	58.4
ERR14128797	1	2898311	1779193	2854867	98.5011	91.8955	36.1	58.4
ERR14128798	1	2898311	2307689	2854861	98.5009	119.21	36	58.4
ERR14128800	1	2898311	2665227	2851689	98.3914	137.661	36.1	58.6
ERR14128802	1	2898311	2941504	2851435	98.3826	151.762	36.1	58.6
ERR14128803	1	2898311	2176970	2855058	98.5076	112.315	36.3	58.5
ERR14128804	1	2898311	1769396	2855095	98.5089	91.2857	36.1	58.6
ERR14128805	1	2898311	1381557	2854915	98.5027	71.2761	36.1	58.6
GCF_000308915.1	1	2898311	224231	2850562	98.3525	19.3368	39	59.7
GCF_002131855.1	1	2898311	224825	2870814	99.0513	19.3918	39	59.7
GCF_009660935.1	1	2898311	223568	2835799	97.8432	19.2835	39	59.7
GCF_012277015.1	1	2898311	223632	2834114	97.785	19.289	39	59.8
GCF_012277215.1	1	2898311	223568	2832043	97.7136	19.2835	39	59.8
GCF_012395885.1	1	2898311	223575	2836384	97.8633	19.2841	39	59.7
GCF_012395915.1	1	2898311	223598	2833301	97.757	19.2861	39	59.7
GCF_020218065.1	1	2898311	227835	2890268	99.7225	19.6515	39	59.6
GCF_020218095.1	1	2898311	224909	2853900	98.4677	19.3992	39	59.7
GCF_021327795.1	1	2898311	225193	2871185	99.0641	19.423	39	59.7
GCF_021327815.1	1	2898311	225008	2871104	99.0613	19.4071	39	59.7
GCF_021327835.1	1	2898311	225507	2874656	99.1838	19.4502	39	59.7
GCF_022809795.1	1	2898311	228409	2863196	98.7884	19.7008	39	58.9
GCF_023197505.1	1	2898311	226685	2877377	99.2777	19.5514	39	59.6
GCF_023197625.1	1	2898311	224860	2861898	98.7436	19.3947	39	59.7
GCF_023197655.1	1	2898311	226182	2877189	99.2712	19.5086	39	59.7
GCF_023198595.1	1	2898311	226270	2877507	99.2822	19.5162	39	59.7
GCF_023198865.1	1	2898311	226262	2877892	99.2955	19.5155	39	59.7
GCF_023198905.1	1	2898311	226074	2877708	99.2891	19.4993	39	59.7
GCF_024205325.1	1	2898311	228173	2854150	98.4763	19.6806	39	58.9
GCF_024496975.1	1	2898311	226168	2877783	99.2917	19.5074	39	59.7
GCF_024497475.1	1	2898311	226084	2876803	99.2579	19.5002	39	59.7
GCF_024497495.1	1	2898311	220240	2799773	96.6002	18.9963	39	59.7
GCF_024547565.1	1	2898311	224605	2868391	98.9677	19.3727	39	59.7
GCF_024547585.1	1	2898311	226088	2877203	99.2717	19.5005	39	59.7
GCF_024547605.1	1	2898311	226005	2875659	99.2184	19.4933	39	59.7
GCF_024547625.1	1	2898311	226085	2876995	99.2645	19.5002	39	59.7
GCF_024547685.1	1	2898311	224721	2869873	99.0188	19.3826	39	59.7
GCF_024547705.1	1	2898311	224655	2868838	98.9831	19.3769	39	59.7
GCF_024547735.1	1	2898311	226057	2877625	99.2863	19.4978	39	59.7
GCF_024547805.1	1	2898311	225992	2877628	99.2864	19.4922	39	59.7
GCF_024547825.1	1	2898311	226033	2875144	99.2007	19.4958	39	59.7
GCF_024547845.1	1	2898311	226090	2876790	99.2575	19.5007	39	59.7
GCF_024547905.1	1	2898311	224430	2866541	98.9038	19.3575	39	59.7
GCF_024547925.1	1	2898311	223142	2842418	98.0715	19.2463	39	59.7
GCF_024547965.1	1	2898311	223191	2841329	98.034	19.2506	39	59.7
GCF_027359455.1	1	2898311	224904	2860917	98.7098	19.3985	39	59.7
GCF_027359495.1	1	2898311	223600	2842669	98.0802	19.2861	39	59.7
GCF_027359515.1	1	2898311	225424	2871349	99.0697	19.4433	39	59.7
GCF_027359555.1	1	2898311	223751	2845318	98.1716	19.2993	39	59.7
GCF_027359615.1	1	2898311	223865	2845901	98.1917	19.3091	39	59.7
GCF_027359635.1	1	2898311	223830	2847050	98.2313	19.3062	39	59.7
GCF_027359755.1	1	2898311	223850	2846142	98.2	19.3079	39	59.7
GCF_027359815.1	1	2898311	223923	2845758	98.1868	19.3142	39	59.7
GCF_027359825.1	1	2898311	223891	2846881	98.2255	19.3114	39	59.7
GCF_027359915.1	1	2898311	223890	2846622	98.2166	19.3113	39	59.7
GCF_027359995.1	1	2898311	223632	2844229	98.134	19.289	39	59.7
GCF_027360035.1	1	2898311	223632	2844217	98.1336	19.2891	39	59.7
GCF_027360095.1	1	2898311	223833	2847217	98.2371	19.3064	39	59.7
GCF_027360115.1	1	2898311	223355	2838760	97.9453	19.2652	39	59.7
GCF_027360175.1	1	2898311	223898	2847537	98.2482	19.312	39	59.7
GCF_027360205.1	1	2898311	223671	2843914	98.1231	19.2924	39	59.7
GCF_027360295.1	1	2898311	223353	2839371	97.9664	19.265	39	59.7
GCF_027360335.1	1	2898311	223874	2846598	98.2158	19.3099	39	59.7
GCF_027360415.1	1	2898311	224750	2860589	98.6985	19.3852	39	59.7
GCF_027360425.1	1	2898311	223875	2845002	98.1607	19.31	39	59.7
GCF_027360455.1	1	2898311	223787	2843981	98.1255	19.3024	39	59.7
GCF_027360495.1	1	2898311	223179	2844107	98.1298	19.2494	39	59.7
GCF_027360505.1	1	2898311	224691	2860960	98.7113	19.3801	39	59.7
GCF_027360585.1	1	2898311	220447	2808501	96.9013	19.014	39	59.7
GCF_027360645.1	1	2898311	225731	2872205	99.0993	19.4696	39	59.7
GCF_027360655.1	1	2898311	225682	2871928	99.0897	19.4655	39	59.7
GCF_027360695.1	1	2898311	225681	2872383	99.1054	19.4654	39	59.7
GCF_027360705.1	1	2898311	224635	2859396	98.6573	19.3753	39	59.7
GCF_027360735.1	1	2898311	224473	2859019	98.6443	19.3613	39	59.7
GCF_027360755.1	1	2898311	225676	2873017	99.1273	19.4649	39	59.7
GCF_027360775.1	1	2898311	225680	2871577	99.0776	19.4653	39	59.7
GCF_027360785.1	1	2898311	225341	2870569	99.0428	19.436	39	59.7
GCF_027360795.1	1	2898311	225704	2873534	99.1451	19.4673	39	59.7
GCF_027360835.1	1	2898311	224719	2860928	98.7102	19.3825	39	59.7
GCF_027360855.1	1	2898311	225575	2871586	99.0779	19.4563	39	59.7
GCF_027360875.1	1	2898311	224666	2858971	98.6427	19.3779	39	59.7
GCF_027360895.1	1	2898311	225821	2875517	99.2135	19.4773	39	59.7
GCF_027360915.1	1	2898311	225573	2870295	99.0334	19.4561	39	59.7
GCF_027360935.1	1	2898311	224757	2860908	98.7095	19.3858	39	59.7
GCF_027360955.1	1	2898311	225728	2872916	99.1238	19.4694	39	59.7
GCF_027360965.1	1	2898311	224720	2860217	98.6856	19.3826	39	59.7
GCF_027360975.1	1	2898311	224699	2859953	98.6765	19.3808	39	59.7
GCF_027360985.1	1	2898311	224682	2859577	98.6636	19.3794	39	59.7
GCF_027361035.1	1	2898311	223842	2846238	98.2033	19.3072	39	59.7
GCF_027382295.1	1	2898311	223605	2842368	98.0698	19.2865	39	59.7
GCF_027382315.1	1	2898311	224768	2860821	98.7065	19.3867	39	59.7
GCF_027405905.1	1	2898311	224830	2861677	98.736	19.3919	39	59.7
GCF_027405925.1	1	2898311	224531	2857343	98.5865	19.3665	39	59.7
GCF_027405965.1	1	2898311	223729	2841218	98.0301	19.2974	39	59.7
GCF_027405985.1	1	2898311	223612	2845243	98.169	19.2873	39	59.7
GCF_027406205.1	1	2898311	225636	2871626	99.0793	19.4615	39	59.7
GCF_027406225.1	1	2898311	225709	2873198	99.1335	19.4678	39	59.7
GCF_044473905.1	1	2898311	224451	2857866	98.6045	19.3594	39	59.7
SRR12586684	1	2898311	5555346	2880837	99.3971	285.986	35.7	58.8
SRR12586687	1	2898311	8059728	2886874	99.6054	415.142	35.7	58.8
SRR12586692	1	2898311	6428567	2886676	99.5986	331.471	35.9	58.8
SRR12586694	1	2898311	5436823	2881868	99.4327	280.122	35.7	58.9
SRR12586698	1	2898311	6398252	2885484	99.5574	329.91	35.9	58.8
SRR12586760	1	2898311	5386259	2886053	99.5771	277.225	35.7	58.8
SRR12586783	1	2898311	5626192	2883585	99.4919	290.235	36	58.6
SRR12586788	1	2898311	4667134	2886461	99.5911	240.294	35.6	58.9
SRR12586789	1	2898311	5338396	2883089	99.4748	275.143	35.8	59.1
SRR12586795	1	2898311	6062983	2883827	99.5003	312.663	35.9	59
SRR13435088	1	2898311	9217055	2898311	100	476.931	38.8	58.4
SRR13435089	1	2898311	10418919	2898310	100	539.121	38.8	58.4
SRR15460548	1	2898311	6358286	2855018	98.5063	329.033	36.1	58.9
SRR15460602	1	2898311	7846995	2854776	98.4979	406.071	35.9	58.8
SRR15460728	1	2898311	5231017	2823223	97.4092	270.693	36	58.8
SRR15460795	1	2898311	6891023	2869439	99.0038	356.584	35.7	58.8
SRR15460979	1	2898311	6611440	2823319	97.4126	342.137	36.2	58.7
SRR15460989	1	2898311	11060650	2853040	98.438	572.336	36	58.8
SRR15461052	1	2898311	9244266	2875675	99.219	478.368	35.9	58.7
SRR15461114	1	2898311	7905440	2881174	99.4087	409.088	35.9	58.7
SRR16971213	1	2898311	3625362	2898048	99.9909	155.313	33	59
SRR16971214	1	2898311	3011183	2855594	98.5261	130.848	33	58.9
SRR16971215	1	2898311	2795430	2896074	99.9228	122.111	32.9	58.8
SRR16971216	1	2898311	3045606	2896201	99.9272	132.912	32.9	58.9
SRR17952373	1	2898311	10036563	2880895	99.3991	519.333	35.6	58.7
SRR19048857	1	2898311	3186847	2898303	99.9997	165.656	33.7	59
SRR19048861	1	2898311	3699574	2897982	99.9886	192.305	33.7	59.2
SRR19048863	1	2898311	3712934	2898127	99.9937	193.003	33.8	59
SRR19048865	1	2898311	4009702	2854853	98.5006	208.423	33.8	59.2
SRR19090490	1	2898311	2856854	2898266	99.9984	148.503	33.6	59
SRR19441822	1	2898311	3991464	2897195	99.9615	163.713	33.5	58.2
SRR21624834	1	2898311	3579765	2806424	96.8296	154.052	38.4	58.7
SRR21628498	1	2898311	2600724	2881256	99.4116	134.408	36.1	58.7
SRR21628499	1	2898311	2432000	2881348	99.4147	125.646	36.3	58.7
SRR21628500	1	2898311	3164736	2870278	99.0328	163.556	36.3	58.7
SRR21628504	1	2898311	2895847	2857854	98.6041	149.707	36.2	58.6
SRR21628505	1	2898311	2647754	2855786	98.5328	136.867	36.3	58.6
SRR21628506	1	2898311	2820079	2870103	99.0267	145.804	36.3	58.6
SRR21628507	1	2898311	2356620	2855250	98.5143	121.81	36.3	58.5
SRR21628508	1	2898311	3082610	2851836	98.3965	159.344	36.3	58.6
SRR21628510	1	2898311	2668624	2851524	98.3857	137.975	36.3	58.6
SRR21628511	1	2898311	2613032	2850888	98.3638	135.077	36.3	58.6
SRR21628513	1	2898311	2235541	2856451	98.5557	115.554	36.3	58.6
SRR21628514	1	2898311	3033095	2856676	98.5635	156.786	36.3	58.6
SRR21628515	1	2898311	3113632	2857946	98.6073	160.952	36.2	58.6
SRR21628516	1	2898311	3094208	2863129	98.7861	159.95	36.2	58.6
SRR21628517	1	2898311	2587220	2856708	98.5646	133.76	36.3	58.5
SRR21628518	1	2898311	2996707	2860921	98.7099	154.964	36.3	58.6
SRR21628519	1	2898311	2640430	2859063	98.6458	136.533	36.3	58.6
SRR21628521	1	2898311	2607896	2856134	98.5448	134.829	36.3	58.6
SRR21628522	1	2898311	3235313	2856876	98.5704	167.286	36.3	58.6
SRR21628523	1	2898311	2610011	2856906	98.5714	134.956	36.3	58.6
SRR21628524	1	2898311	3182736	2856858	98.5698	164.551	36.3	58.6
SRR21628525	1	2898311	2897664	2868683	98.9777	149.836	36.2	58.6
SRR21628526	1	2898311	2294003	2864402	98.83	118.627	38.7	58.5
SRR21628527	1	2898311	2793059	2865784	98.8777	144.353	36.3	58.6
SRR21628532	1	2898311	2494052	2821561	97.3519	128.893	36.3	58.5
SRR21628533	1	2898311	2305049	2856636	98.5621	119.144	36.3	58.6
SRR21628534	1	2898311	3020467	2870296	99.0334	156.021	36.3	58.6
SRR21628538	1	2898311	2405777	2869305	98.9992	124.327	36.1	58.7
SRR21628539	1	2898311	2435939	2870996	99.0576	125.824	36.1	58.7
SRR21628540	1	2898311	2548500	2869617	99.01	131.707	36.2	58.7
SRR21628541	1	2898311	2556058	2881003	99.4028	132.091	36.1	58.7
SRR21628542	1	2898311	2239336	2869122	98.9929	115.672	36.1	58.6
SRR21628543	1	2898311	2290356	2881353	99.4149	118.316	36.3	58.7
SRR21673975	1	2898311	5403034	2894084	99.8542	221.285	38.3	58.7
SRR22674639	1	2898311	1006402	2876494	99.2473	54.3996	32.8	58.1
SRR22674642	1	2898311	1095681	2874113	99.1651	59.2343	32.8	58.3
SRR22674643	1	2898311	1078148	2851648	98.39	58.0288	32.7	58.5
SRR22674644	1	2898311	1618196	2890104	99.7168	84.6727	32.8	58.1
SRR26374369	1	2898311	2377603	2893239	99.825	102.499	34.1	59.1
SRR27030387	1	2898311	5254253	2873436	99.1417	271.815	36	58.6
SRR27030414	1	2898311	5368976	2878579	99.3192	277.747	35	58.9
SRR27030425	1	2898311	5157778	2880982	99.4021	266.81	35	58.8
SRR27030460	1	2898311	5831250	2882117	99.4413	301.635	34.9	58.8
SRR29063323	1	2898311	812722	2889303	99.6892	74.5992	35.8	58.7
SRR30018390	1	2898311	7697732	2869426	99.0034	398.221	36.7	58.9
SRR30018406	1	2898311	10036563	2880895	99.3991	519.333	35.6	58.7
SRR30018408	1	2898311	8959705	2882181	99.4435	463.575	35.3	58.8
SRR30018414	1	2898311	6841300	2879167	99.3395	354.014	35.9	58.9
SRR31077640	1	2898311	10821057	2863618	98.803	558.079	37	59.1
SRR31077645	1	2898311	9517954	2868934	98.9864	490.878	37.1	58.9
SRR31077670	1	2898311	7934923	2849290	98.3086	409.072	36.3	59.1
SRR31077671	1	2898311	15638122	2849883	98.3291	806.512	36.8	59
SRR31077676	1	2898311	11413105	2847701	98.2538	588.465	36.6	59.1
SRR31077679	1	2898311	14735914	2867965	98.953	759.677	36.3	59.1
SRR31077683	1	2898311	15527318	2854833	98.4999	800.485	36.3	59.1
SRR31077700	1	2898311	22303488	2873589	99.147	1150.06	37.2	59
SRR31077701	1	2898311	13672662	2871723	99.0826	704.916	36.5	59
SRR31077719	1	2898311	23671998	2873507	99.1442	1220.73	37.1	59
SRR31077721	1	2898311	14670936	2873851	99.1561	756.57	37.1	59
SRR31077732	1	2898311	14835032	2879420	99.3482	765.021	37.1	58.9
SRR31515352	1	2898311	6202646	2848370	98.2769	320.888	35.6	58.6
SRR31515383	1	2898311	6004835	2883434	99.4867	310.648	35.6	58.7
SRR31515412	1	2898311	6943126	2883898	99.5027	359.181	35.5	58.7
SRR31515413	1	2898311	6245617	2880864	99.398	323.141	36	58.6
SRR31515472	1	2898311	5981617	2878317	99.3101	309.471	35.8	58.7
SRR31515687	1	2898311	6594830	2880082	99.371	341.16	35.5	58.6
SRR34171373	1	2898311	5589583	2870857	99.0528	289.22	36.2	58.8
SRR34171374	1	2898311	8218557	2842300	98.0675	425.264	36.2	58.7
SRR5313822	1	2898311	898013	2889451	99.6943	47.5027	36.1	58.8
SRR5313823	1	2898311	2240655	2877992	99.2989	111.04	36	59
SRR5313824	1	2898311	2003459	2878085	99.3021	93.7332	36.1	58.8
SRR5313825	1	2898311	1114191	2889888	99.7094	59.0097	35.9	59
SRR5313826	1	2898311	1165358	2890200	99.7201	63.7721	36	59
SRR5313827	1	2898311	1528678	2877971	99.2982	80.7683	36	58.7
SRR5313828	1	2898311	812378	2877626	99.2863	45.3193	37	59
SRR5313829	1	2898311	1731382	2878061	99.3013	89.7068	35.9	58.6
SRR5313831	1	2898311	348728	2866064	98.8874	19.4136	37.1	59.1
SRR5313833	1	2898311	391773	2833833	97.7753	21.4579	37.3	59.1
SRR5313840	1	2898311	1641326	2878144	99.3042	67.067	36.5	59
SRR5313846	1	2898311	360645	2875471	99.212	20.2683	37.3	59.1
SRR5313852	1	2898311	739288	2829587	97.6288	37.1347	37.1	59.2
SRR5313857	1	2898311	1101168	2874064	99.1634	38.9866	37.5	58.9
SRR5313862	1	2898311	1568500	2891469	99.7639	63.3831	36.6	59.1
SRR5313863	1	2898311	1352200	2874541	99.1799	48.9835	36.8	59
SRR5313865	1	2898311	1430384	2857118	98.5787	53.8798	36.7	59.1
SRR5313867	1	2898311	1083524	2889813	99.7068	41.6243	36.6	59.1
SRR5313872	1	2898311	497852	2887987	99.6438	25.9341	37.4	59.2
SRR5313882	1	2898311	634275	2864739	98.8417	33.4712	37.3	58.8
SRR5313892	1	2898311	925718	2857747	98.6004	54.0561	37.4	59.1
SRR5313894	1	2898311	453040	2845795	98.188	25.7443	37.4	59.2
SRR5313899	1	2898311	1415702	2851105	98.3713	46.964	37.1	58.7
SRR5313902	1	2898311	866832	2846710	98.2196	33.7658	35.9	58.7
SRR5313911	1	2898311	2200422	2850334	98.3447	71.5212	37	58.7
SRR5313912	1	2898311	1002403	2853257	98.4455	42.1478	36.1	58.5
SRR5313913	1	2898311	1240963	2876990	99.2644	43.6106	36.3	58.8

## Sheet: supplementary tableS2
Supplementary Table S2. Drug resistance genes identified in SATU136.
Start	Stop	Strand	Gene symbol	Drug class	% Identity
Chromosome
39172	41175	-	mecA	beta-lactam	99.85
41275	43029	+	mecR1	beta-lactam	100
43032	43400	+	mecI	beta-lactam	100
50139	50867	+	erm(A)	linecosamide/macrolide	100
50999	51778	-	ant(9)-Ia	aminoglycoside	100
6489	9158	+	gyrA_S84L*	fluoroquinolone antibiotic	99.44
423603	425519	-	tet(M)	tetracycline	100
688369	689097	+	erm(A)	linecosamide/macrolide	100
689229	690008	-	ant(9)-Ia	aminoglycoside	100
1409496	1411898	+	parC_S80Y*	fluoroquinolone antibiotic	99.5
1785782	1786510	+	erm(A)	linecosamide/macrolide	100
1786642	1787421	-	ant(9)-Ia	aminoglycoside	100
2479591	2480007	+	fosB	fosfomycin	100
Plasmid
15818	16195	-	blaI	beta-lactam	98.41
16188	17942	-	blaR1	beta-lactam	95.38
18049	18495	+	blaZ	beta-lactam	100
19368	19784	+	fosD	phosphonic acid	100
21983	23524	+	qacB	fluoroquinolone	99.22
25296	26732	+	aac(6')-Ie/aph(2'')-Ia	aminoglycoside	100
*indicates resistance determinants predicted by CARD RGI.

## Sheet: supplementary tableS3
Supplementary Table S3. Gene in pathogenicity island SaPIn2 and SaPIn3 of SATU136 and corresponding genes in N315.
SaPIn2 of SATU136						SaPIn2 of N315
Start	End	Length	Locus_tag	Gene	Product	Gene	Product
447194	447730	537	N3P47_02040		hypothetical protein	SA0377	hypothetical protein
448122	448826	705	N3P47_02045		type II toxin-antitoxin system PemK/MazF family toxin	SA0378	hypothetical protein
449225	449497	273	N3P47_02050		transposase	SA0379	probable transposase
449758	449910	153	N3P47_02055		hypothetical protein	SAS012	hypothetical protein
450442	450801	360	N3P47_02060		DUF1304 domain-containing protein	SA0380	conserved hypothetical protein
450820	451665	846	N3P47_02065		SDR family oxidoreductase	SA0381	conserved hypothetical protein
452137	452817	681	N3P47_02070		superantigen-like protein SSL1	set6	exotoxin 6
453103	453798	696	N3P47_02075		superantigen-like protein SSL2	set7	exotoxin 7
454089	455159	1071	N3P47_02080		superantigen-like protein SSL3	set8	exotoxin 8
455277	455414	138	N3P47_02085		hypothetical protein	-	-
455523	456401	879	N3P47_02090		superantigen-like protein SSL4	set9	exotoxin 10
456765	457469	705	N3P47_02095		superantigen-like protein SSL5	set10	exotoxin 11
457915	458610	696	N3P47_02100		superantigen-like protein SSL7	set11	exotoxin 12
458949	459647	699	N3P47_02105		superantigen-like protein SSL8	set12	exotoxin 13
460024	460722	699	N3P47_02110		superantigen-like protein SSL9	set13	exotoxin 14
461088	461771	684	N3P47_02115		superantigen-like protein SSL10	set14	hypothetical protein
461856	461957	102	N3P47_02120		hypothetical protein	SAS013	hypothetical protein
462035	463591	1557	N3P47_02125		type I restriction-modification system subunit M	hsdM	probable type I site-specific deoxyribonuclease LldI chain hsdM
463584	464796	1213	N3P47_02130		restriction endonuclease subunit S	hsdS	probable restriction modification system specificity subunit
465179	465862	684	N3P47_02135		superantigen-like protein SSL11	set15	exotoxin 15
465884	467371	1488	N3P47_02140		FKLRK protein	SA0394	hypothetical protein
467480	467788	309	N3P47_02145	spn	myeloperoxidase inhibitor SPIN	SA0395	hypothetical protein
468155	468928	774	N3P47_02150	lpl1	tandem-type lipoprotein Lpl1	lpl1	hypothetical protein
468959	469753	795	N3P47_02155		tandem-type lipoprotein	lpl2	hypothetical protein
469801	470586	786	N3P47_02160		tandem-type lipoprotein	lpl3	hypothetical protein
470631	471392	762	N3P47_02165		tandem-type lipoprotein	-	-
471453	472238	786	N3P47_02170		tandem-type lipoprotein	lpl4	hypothetical protein
472257	473039	783	N3P47_02175		tandem-type lipoprotein	lpl5	hypothetical protein
473099	473890	792	N3P47_02180		tandem-type lipoprotein	lpl6	hypothetical protein
473942	474742	801	N3P47_02185		tandem-type lipoprotein	lpl7	hypothetical protein
474761	475543	783	N3P47_02190		tandem-type lipoprotein	lpl8	hypothetical protein
475722	476537	816	N3P47_02195		tandem-type lipoprotein	lpl9	hypothetical protein
476527	477852	1326	N3P47_02200		hypothetical protein	SA0406	hypothetical protein
SaPIn3 of SATU136						SaPIn3 of N315
1955297	1956309	1013	N3P47_09490		IS3 family transposase	truncated transposase	truncated transposase
1956454	1956549	96	N3P47_09495	sprA1	type I toxin-antitoxin system Fst family toxin SprA1/PepA1	-	-
1956672	1956773	102	N3P47_09500		hypothetical protein	-	-
1956751	1956912	162	N3P47_09505		transposase	-	-
1956897	1957307	411	N3P47_09510		IS21 family transposase	tnp	transposase
1957540	1957629	90	N3P47_09515		hypothetical protein	SA1625	probable specificity determinant HsdS
1957849	1959078	1230	N3P47_09520		restriction endonuclease subunit S	SA1626	-
1959071	1960627	1557	N3P47_09525		type I restriction-modification system subunit M	-	-
1960791	1960925	135	N3P47_09530		hypothetical protein	splF	serine protease SplF
1960988	1961707	720	N3P47_09535	splF	serine protease SplF	splD	serine protease SplD
1961865	1962584	720	N3P47_09540	splD	serine protease SplD	splC	serine protease SplC
1962705	1963424	720	N3P47_09545	splC	serine protease SplC	splB	serine protease SplB
1963482	1964204	723	N3P47_09550	splB	serine protease SplB	splA	serine protease SplA
1964329	1965036	708	N3P47_09555	splA	serine protease SplA	SA1633	probable beta-lactamase
1965999	1966580	582	N3P47_09560		DUF4888 domain-containing protein	truncated-SA	truncated hypothetical protein
1967053	1967331	279	N3P47_09565		BsaG family lantibiotic immunity ABC transporterpermease subunit	SA1635	hypothetical protein
1967527	1968000	474	N3P47_09570		DUF6978 family protein	SA1636	hypothetical protein
1968005	1968796	792	N3P47_09575		DUF1828 domain-containing protein	-	-
1969166	1970149	984	N3P47_09580	lukD	bi-component leukocidin LukED subunit D	lukD	leukotoxin, LukD
1970151	1971086	936	N3P47_09585	lukE	bi-component leukocidin LukED subunit E	lukE	leukotoxin LukE
1971982	1972413	432	N3P47_09590		DUF6978 family protein	-	-
1972450	1973238	789	N3P47_09595		DUF1828 domain-containing protein	SA1639	hypothetical protein
1974072	1974566	495	N3P47_09600		hypothetical protein	SA1640	conserved hypothetical protein
1974614	1974880	267	N3P47_09605		DUF6978 family protein	-	-
1974901	1975677	777	N3P47_09610		DUF1828 domain-containing protein	SA1641	hypothetical protein
1976229	1977005	777	N3P47_09615	seg	staphylococcal enterotoxin type G	seg	extracellular enterotoxin type G precursor
1977288	1978043	756	N3P47_09620	sen	staphylococcal enterotoxin type N	sen	enterotoxin SeN
1978082	1978853	772	N3P47_09625	seu	staphylococcal enterotoxin type U	-	-
1979007	1979735	729	N3P47_09630	sei	staphylococcal enterotoxin type I	sei	extracellular enterotoxin type I precursor
1979770	1980489	720	N3P47_09635	sem	staphylococcal enterotoxin type M	sem	enterotoxin SEM
1980770	1981552	783	N3P47_09640	seo	staphylococcal enterotoxin type O	seo	enterotoxin SeO

## Sheet: supplementary tableS4
Supplementary Table S4. Prophages in SATU136.
Prophage	SATU136_ph1	SATU136_ph2	SATU136_ph3
Position	1114688-1155671	1581700-1626004	2105952-2146293
Size (kb)	41	44.3	40.3
GC content (%)	34.3	33.5	33.5
No. of orf	67	62	64
att sequence	unidentified	AGGGCAAAAAAAGGGCGGATT*	GTCCCTAAA*
Accession number of the reference	JX274647	MG029513	NC004740
*The att sequnces were identified at only one end accoring to each reference.

## Sheet: supplementary tableS5
Supplementary Table S5. Virulence factors in SATU136 compared to N315.
Class	Virulence factors	Related genes	SATU136	N315
Adherence	Autolysin	atl	N3P47_04985	SA0905
	Cell wall associated fibronectin binding protein	ebh	N3P47_07285	SA1267; SA1268
	Clumping factor A	clfA	N3P47_04110	SA0742
	Clumping factor B	clfB	N3P47_14130	SA2423
	Elastin binding protein	ebp	N3P47_07525	SA1312
	Fibrinogen binding protein	efb	N3P47_05850	SA1003
	Fibronectin binding proteins	fnbA	N3P47_13430	SA2291
		fnbB	N3P47_13420	SA2290
	Intercellular adhesin	icaA	N3P47_14315	SA2459
		icaB	N3P47_14325	SA2461
		icaC	N3P47_14330	SA2462
		icaD	N3P47_14320	SA2460
		icaR	N3P47_14310	SA2458
	Ser-Asp rich fibrinogen-binding proteins	sdrC	N3P47_02900	SA0519
		sdrD	N3P47_02905	SA0520
		sdrE	N3P47_02910	SA0521
	Staphylococcal protein A	spa	N3P47_00515	SA0107
Enzyme	Cysteine protease	sspB	N3P47_04955	SA0900
		sspC	N3P47_04950	SA0899
	Hyaluronate lyase	hysA	N3P47_11870	SA2003
	Lipase	geh	N3P47_01575	SA0309
		lip	N3P47_14335	SA2463
	Serine V8 protease	sspA	N3P47_04960	SA0901
	Serine protease	splA	N3P47_09555	SA1631
		splB	N3P47_09550	SA1630
		splC	N3P47_09545	SA1629
		splD	N3P47_09540	SA1628
		splF	N3P47_09535	SA1627
	Staphylocoagulase	coa	N3P47_01115	SA0222
	Staphylokinase	sak	N3P47_10460	SA1758
	Thermonuclease	nuc	N3P47_06715	SA1160
Immune evasion	AdsA	adsA	N3P47_00125	SA0022
	CHIPS	chp	N3P47_10450	SA1755
	Capsule	Undetermined	N3P47_00710; N3P47_00715; N3P47_00720; N3P47_00725; N3P47_00730; N3P47_00735; N3P47_00740; N3P47_00745; N3P47_00750; N3P47_00755; N3P47_00760; N3P47_00765; N3P47_00770; N3P47_00775; N3P47_00780; N3P47_00785	SA0144; SA0145; SA0146; SA0147; SA0148; SA0149; SA0150; SA0151; SA0152; SA0153; SA0154; SA0155; SA0156; SA0157; SA0158; SA0159
	SCIN	scn	N3P47_10445	SA1754
	Sbi	sbi	N3P47_12990	SA2206
Secretion system	Type VII secretion system	esaA	N3P47_01400	SA0272
		esaB	N3P47_01410	SA0274
		esaD	N3P47_01445	SA0281
		esaE	N3P47_01435	SA0279
		esaG	N3P47_01450; N3P47_01470; N3P47_01475; N3P47_01480	SA0282; SA0286; SA0287; SA0288; SA0289; SA0290
		essA	N3P47_01405	SA0273
		essB	N3P47_01415	SA0275
		essC	N3P47_01420	SA0276
		esxA	N3P47_01395	SA0271
		esxB	N3P47_01430	SA0278
		esxC	N3P47_01425	SA0277
		esxD	N3P47_01440	SA0280
Toxin	Alpha hemolysin	hly/hla	N3P47_05870	SA1007
	Beta hemolysin	hlb	-	SA1811
	Delta hemolysin	hld	-	SAS065
	Enterotoxin C	sec	-	SA1817
	Enterotoxin G	seg	N3P47_09615	SA1642
	Enterotoxin I	sei	-	SA1646
	Enterotoxin Yent1	yent1	-	SA1645
	Enterotoxin Yent2	yent2	-	SA1644
	Enterotoxin-like K	selk	N3P47_09630	-
	Enterotoxin-like L	sell	-	SA1816
	Enterotoxin-like M	selm	N3P47_09635	SA1647
	Enterotoxin-like N	seln	N3P47_09620	SA1643
	Enterotoxin-like O	selo	N3P47_09640	SA1648
	Enterotoxin-like P	selp	-	SA1761
	Exotoxin	set6	N3P47_02070	SA0382
		set7	N3P47_02075	SA0383
		set8	N3P47_02080	SA0384
		set9	N3P47_02090	SA0385
		set10	N3P47_02095	SA0386
		set11	N3P47_02100	SA0387
		set12	N3P47_02105	SA0388
		set13	N3P47_02110	SA0389
		set14	-	SA0390
		set15	N3P47_02135	SA0393
		set39	N3P47_02115	-
	Gamma hemolysin	hlgA	N3P47_09585; N3P47_12995	SA2207
		hlgB	N3P47_13005	SA2209
		hlgC	N3P47_13000	SA2208
	Leukotoxin D	lukD	N3P47_09580	SA1637
	Leukotoxin E	lukE	-	SA1638
	Toxic shock syndrome toxin	tsst	-	SA1819
